# Supplementary material for: Social Representations of Hero and Everyday Hero: A Network Study from Representative Samples
Source: PLoS One. 2016 Aug 15;11(8):e0159354. doi: 10.1371/journal.pone.0159354 (PMC4985139; doi:10.1371/journal.pone.0159354)
Supplement: S1 File — (XLS) [file pone.0159354.s001.xls]

## Sheet: Munka1
Association	Normalized node strength
'brave'	30,4479166666667
'self-sacrifing'	17,1510416666667
'strong'	14,4210069444445
'helpful'	8,89670138888890
'selfless'	8,38281250000001
'endurance'	6,26302083333334
'warrior'	4,56076388888890
'role model'	4,36805555555556
'honest'	4,07899305555556
'daring'	3,34027777777778
'savior'	3,24392361111112
'sacrifice'	2,89062500000000
'fair'	2,37673611111111
'reckless'	2,11979166666667
'soldier'	2,08767361111111
'capable'	2,02343750000000
'smart'	1,99131944444445
'knight'	1,95920138888889
'man'	1,86284722222223
'determined'	1,57378472222222
'superman'	1,50954861111111
'reliable'	1,44531250000000
'restless'	1,44531250000000
'victorious'	1,44531250000000
'protector'	1,34895833333334
'life savior'	1,31684027777778
'loyal'	1,31684027777778
'will'	1,31684027777778
'modest'	1,28472222222222
'batman'	1,22048611111111
'everyday'	1,22048611111111
'valiant'	1,22048611111111
'good'	1,15625000000000
'humane'	1,15625000000000
'confident'	0,995659722222224
'love for homeland'	0,995659722222224
'outstanding'	0,995659722222224
'respect'	0,995659722222224
'war'	0,995659722222224
'devoted'	0,963541666666668
'goodhearted'	0,963541666666668
'love'	0,963541666666668
'tale'	0,963541666666668
'mother'	0,931423611111113
'special'	0,931423611111113
'crediable'	0,899305555555557
'hero'	0,899305555555557
'imperturbable'	0,867187500000001
'patriot'	0,867187500000001
'zealous'	0,867187500000001
'fast'	0,835069444444446
'positive'	0,835069444444446
'generous'	0,802951388888890
'glory'	0,802951388888890
'human being'	0,802951388888890
'moral'	0,802951388888890
'symphatetic'	0,802951388888890
'fireman'	0,770833333333335
'heroic'	0,738715277777779
'martyr'	0,738715277777779
'movie'	0,738715277777779
'tough'	0,738715277777779
'firm'	0,706597222222223
'noble'	0,706597222222223
'dead'	0,674479166666668
'loneliness'	0,674479166666668
'quick to act'	0,674479166666668
'good deed'	0,642361111111112
'resourceful'	0,642361111111112
'superability'	0,642361111111112
'policman'	0,610243055555557
'struggle'	0,610243055555557
'creative'	0,578125000000001
'flying'	0,578125000000001
'level-headed'	0,578125000000001
'not affraid'	0,578125000000001
'super'	0,578125000000001
'gallant'	0,546006944444445
'proud'	0,546006944444445
'risk-taking'	0,546006944444445
'superhuman'	0,546006944444445
'acknowledged'	0,513888888888890
'decent'	0,513888888888890
'freedom'	0,513888888888890
'humble'	0,513888888888890
'kind'	0,513888888888890
'loyal to principles'	0,513888888888890
'mysterious'	0,513888888888890
'self-conscious'	0,513888888888890
'shrewd'	0,513888888888890
'committed'	0,481770833333334
'evil'	0,481770833333334
'fearless'	0,481770833333334
'heroes'' square'	0,481770833333334
'humanitarian'	0,481770833333334
'resolved'	0,481770833333334
'respected'	0,481770833333334
'revolutionist'	0,481770833333334
'security'	0,481770833333334
'steadfast'	0,481770833333334
'advanture'	0,449652777777778
'cape'	0,449652777777778
'doctor'	0,449652777777778
'intelligent'	0,449652777777778
'loveable'	0,449652777777778
'true'	0,449652777777778
'action'	0,417534722222223
'comic'	0,417534722222223
'dedicated'	0,417534722222223
'excellent'	0,417534722222223
'handsome'	0,417534722222223
'miklós zrínyi'	0,417534722222223
'straightforward'	0,417534722222223
'unique'	0,417534722222223
'winner'	0,417534722222223
'ambulance'	0,385416666666667
'appreciation'	0,385416666666667
'benevolent'	0,385416666666667
'big'	0,385416666666667
'champion'	0,385416666666667
'compassionate'	0,385416666666667
'history'	0,385416666666667
'popular'	0,385416666666667
'successful'	0,385416666666667
'undefeatble '	0,385416666666667
'comradeship'	0,353298611111112
'famous'	0,353298611111112
'father'	0,353298611111112
'hit'	0,353298611111112
'hungarian'	0,353298611111112
'ideal'	0,353298611111112
'leader'	0,353298611111112
'pureness'	0,353298611111112
'social'	0,353298611111112
'tall'	0,353298611111112
'women/fighters of eger'	0,353298611111112
'act of heroism'	0,321180555555556
'benign'	0,321180555555556
'extraordinary'	0,321180555555556
'me'	0,321180555555556
'nation'	0,321180555555556
'responsibility'	0,321180555555556
'series'	0,321180555555556
'superhero'	0,321180555555556
'unkown'	0,321180555555556
'volunteer'	0,321180555555556
'above average'	0,289062500000000
'exceptional'	0,289062500000000
'individuality'	0,289062500000000
'literary hero'	0,289062500000000
'rich'	0,289062500000000
'sword'	0,289062500000000
'to stand up for'	0,289062500000000
'understanding'	0,289062500000000
'caring'	0,256944444444445
'champion of justice'	0,256944444444445
'clever'	0,256944444444445
'freedom fight'	0,256944444444445
'jesus'	0,256944444444445
'kindhearted'	0,256944444444445
'king'	0,256944444444445
'memorial'	0,256944444444445
'patience'	0,256944444444445
'superpower'	0,256944444444445
'titusz dugonics'	0,256944444444445
'to give up on'	0,256944444444445
'trustworthy'	0,256944444444445
'vanguard'	0,256944444444445
'virtue'	0,256944444444445
'weapon'	0,256944444444445
'accident'	0,224826388888889
'agile'	0,224826388888889
'camouflage'	0,224826388888889
'celebration'	0,224826388888889
'enthusiastic'	0,224826388888889
'fantastic'	0,224826388888889
'great'	0,224826388888889
'hip'	0,224826388888889
'homeland'	0,224826388888889
'life '	0,224826388888889
'lucky'	0,224826388888889
'marvel'	0,224826388888889
'memories'	0,224826388888889
'nice'	0,224826388888889
'passionate'	0,224826388888889
'prepared'	0,224826388888889
'rare'	0,224826388888889
'spirited'	0,224826388888889
'survivor'	0,224826388888889
'to put up a fight'	0,224826388888889
'victory'	0,224826388888889
'wise'	0,224826388888889
'world savior'	0,224826388888889
'young'	0,224826388888889
'achievement'	0,192708333333334
'chuck norris'	0,192708333333334
'dashing'	0,192708333333334
'fortitude'	0,192708333333334
'game'	0,192708333333334
'ironman'	0,192708333333334
'lajos kossuth'	0,192708333333334
'longhorn beetle'	0,192708333333334
'miklós toldi'	0,192708333333334
'mindful'	0,192708333333334
'mithological hero'	0,192708333333334
'novel'	0,192708333333334
'performance'	0,192708333333334
'to be looked up to'	0,192708333333334
'1848/49'	0,160590277777778
'friends'	0,160590277777778
'istván dobó'	0,160590277777778
'mask'	0,160590277777778
'pain'	0,160590277777778
'random'	0,160590277777778
'to bear'	0,160590277777778
'unfathomable'	0,160590277777778
'usa'	0,160590277777778
'god'	0,128472222222222
'imre nagy'	0,128472222222222
'sándor petőfi'	0,128472222222222
'thor'	0,128472222222222
'horse'	0,0642361111111112
