# Supplementary material for: Social Representations of Hero and Everyday Hero: A Network Study from Representative Samples
Source: PLoS One. 2016 Aug 15;11(8):e0159354. doi: 10.1371/journal.pone.0159354 (PMC4985139; doi:10.1371/journal.pone.0159354)
Supplement: S2 File — (XLS) [file pone.0159354.s002.xls]

## Sheet: Munka1
Association	Normalized node strength
'helpful'	19,3245390972663
'brave'	15,8868404322950
'selfless'	11,2809917355372
'self-sacrifing'	8,27717736808645
'endurance'	6,60839160839160
'fireman'	5,20661157024793
'modest'	5,07310870947234
'honest'	4,33884297520661
'ambulance'	4,27209154481881
'mindful'	3,97171010807374
'love'	3,93833439287984
'kind'	3,83820724729815
'mother'	3,70470438652256
'doctor'	3,17069294342021
'empathic'	2,90368722186904
'strong'	2,46980292434838
'trustworthy'	2,43642720915448
'mere'	2,20279720279720
'keen'	2,03591862682772
'lifesavior'	2,00254291163382
'work'	1,83566433566433
'role model'	1,80228862047044
'policeman'	1,76891290527654
'polite'	1,63541004450095
'family'	1,60203432930705
'decent'	1,56865861411316
'devoted'	1,43515575333757
'friendly'	1,43515575333757
'humane'	1,43515575333757
'teacher'	1,43515575333757
'zealous'	1,43515575333757
'average person'	1,36840432294978
'charity'	1,30165289256198
'goodhearted'	1,30165289256198
'fair'	1,26827717736808
'nurse'	1,23490146217419
'human'	1,20152574698029
'industrious'	1,20152574698029
'courteous'	1,13477431659250
'creative'	1,13477431659250
'smart'	1,06802288620470
'fast'	1,03464717101081
'socially sensitve'	1,03464717101081
'understanding'	1,03464717101081
'volunteer'	1,03464717101081
'joyful'	1,00127145581691
'sacrifice'	1,00127145581691
'successful'	1,00127145581691
'everyday'	0,934520025429115
'reliable'	0,934520025429115
'respect'	0,934520025429115
'caring'	0,901144310235218
'firm'	0,901144310235218
'savior'	0,901144310235218
'smile'	0,901144310235218
'father'	0,834392879847424
'patience'	0,834392879847424
'kindhearted'	0,801017164653527
'social'	0,801017164653527
'capable'	0,734265734265733
'confident'	0,734265734265733
'loyal'	0,734265734265733
'parent'	0,734265734265733
'rare'	0,734265734265733
'reckless'	0,734265734265733
'survivor'	0,734265734265733
'benevolent'	0,700890019071836
'intelligent'	0,700890019071836
'resourceful'	0,700890019071836
'generous'	0,667514303877939
'trust'	0,667514303877939
'humble'	0,634138588684042
'animal protection'	0,534011443102352
'hope'	0,534011443102352
'humanitarian'	0,534011443102352
'little guy'	0,534011443102352
'children'	0,500635727908455
'good person'	0,500635727908455
'homeless'	0,500635727908455
'knowledge'	0,500635727908455
'effective'	0,467260012714558
'hero'	0,467260012714558
'loveable'	0,467260012714558
'optimistic'	0,467260012714558
'proud'	0,467260012714558
'straightforward'	0,467260012714558
'struggle'	0,467260012714558
'unkown'	0,467260012714558
'calm'	0,433884297520661
'consistent'	0,433884297520661
'happy/happiness'	0,433884297520661
'ill person'	0,433884297520661
'open-minded'	0,433884297520661
'patriot'	0,433884297520661
'soidarity'	0,433884297520661
'support'	0,433884297520661
'to give up on'	0,433884297520661
'to put up a fight'	0,433884297520661
'tolerant'	0,433884297520661
'benign'	0,400508582326764
'committed'	0,400508582326764
'daring'	0,400508582326764
'dog'	0,400508582326764
'enthusiastic'	0,400508582326764
'faith'	0,400508582326764
'having strong princples'	0,400508582326764
'miner'	0,400508582326764
'punctual'	0,400508582326764
'responsibility'	0,400508582326764
'authentic'	0,367132867132867
'care'	0,367132867132867
'child rearing'	0,367132867132867
'delicacy'	0,367132867132867
'earnest'	0,367132867132867
'employee'	0,367132867132867
'free-spoken'	0,367132867132867
'jó'	0,367132867132867
'open'	0,367132867132867
'ready to act'	0,367132867132867
'superman'	0,367132867132867
'vocation'	0,367132867132867
'warm-hearted'	0,367132867132867
'will'	0,367132867132867
'animal rescue'	0,333757151938970
'correct'	0,333757151938970
'dedicated'	0,333757151938970
'determind'	0,333757151938970
'me'	0,333757151938970
'respectful'	0,333757151938970
'special'	0,333757151938970
'active'	0,300381436745073
'conscious'	0,300381436745073
'diligent'	0,300381436745073
'entrepreneur'	0,300381436745073
'gray'	0,300381436745073
'student'	0,300381436745073
'able'	0,267005721551176
'accomodating'	0,267005721551176
'acknowledged'	0,267005721551176
'anonim'	0,267005721551176
'appreciation'	0,267005721551176
'bus driver'	0,267005721551176
'cleaning'	0,267005721551176
'comradeship'	0,267005721551176
'cooking'	0,267005721551176
'discipline'	0,267005721551176
'environment protection'	0,267005721551176
'hospital'	0,267005721551176
'life'	0,267005721551176
'nursary school teacher'	0,267005721551176
'relief organization'	0,267005721551176
'self-reliant'	0,267005721551176
'sensitve'	0,267005721551176
'spontaneous'	0,267005721551176
'tireless'	0,267005721551176
'charizmatic'	0,233630006357279
'clever'	0,233630006357279
'crediable'	0,233630006357279
'experienced'	0,233630006357279
'fortitude'	0,233630006357279
'health'	0,233630006357279
'humor'	0,233630006357279
'impeccable'	0,233630006357279
'individuality'	0,233630006357279
'instinct'	0,233630006357279
'literate'	0,233630006357279
'normal'	0,233630006357279
'pilot'	0,233630006357279
'positive'	0,233630006357279
'protection'	0,233630006357279
'quiet'	0,233630006357279
'to care about others'	0,233630006357279
'unbiased'	0,233630006357279
'wife'	0,233630006357279
'woman'	0,233630006357279
'altruistic'	0,200254291163382
'breadwinner'	0,200254291163382
'civil'	0,200254291163382
'compassionate'	0,200254291163382
'hard-working'	0,200254291163382
'ingenious'	0,200254291163382
'inventive'	0,200254291163382
'joy'	0,200254291163382
'level-headed'	0,200254291163382
'man'	0,200254291163382
'natural disaster management'	0,200254291163382
'security'	0,200254291163382
'thoughtless'	0,200254291163382
'to stay in the background'	0,200254291163382
'tram driver'	0,200254291163382
'unnoticed'	0,200254291163382
'heroes are not everyday people'	0,166878575969485
'important'	0,166878575969485
'independent'	0,166878575969485
'likes to work'	0,166878575969485
'moment'	0,166878575969485
'money'	0,166878575969485
'pensioner'	0,166878575969485
'problémamegoldó'	0,166878575969485
'professional'	0,166878575969485
'to do his/her duty'	0,166878575969485
'to do the right thing for others/másokért'	0,166878575969485
'positive thinking'	0,133502860775588
'clown'	0,100127145581691
'somebody'	0,100127145581691
'spirited'	0,100127145581691
'free time'	0,0667514303877939
'none'	0,0667514303877939
'tale'	0,0667514303877939
'to offer his/her seat'	0,0667514303877939
