# Supplementary material for: Social Representations of Hero and Everyday Hero: A Network Study from Representative Samples
Source: PLoS One. 2016 Aug 15;11(8):e0159354. doi: 10.1371/journal.pone.0159354 (PMC4985139; doi:10.1371/journal.pone.0159354)
Supplement: S3 File — (XLS) [file pone.0159354.s003.xls]

## Sheet: Munka1
Heroic roles	Normalized intra-modular node strength	Everyday context	Normalized intra-modular node strength	Prototypical hero	Normalized intra-modular node strength	Prosocial heroism	Normalized intra-modular node strength	Ordinary heroism	Normalized intra-modular node strength
'fireman'	6,72868217054264	'work'	3,80434782608696	'brave'	11,8375241779497	'helpful'	11,5404172099087	'mere'	2,25000000000000
'ambulance'	5,53488372093024	'successful'	2,89855072463768	'endurance'	5,80270793036751	'selfless'	8,33702737940026	'everyday'	2
'doctor'	4,61240310077520	'family'	2,53623188405797	'honest'	3,42359767891683	'self-sacrifing'	4,92829204693611	'responsibility'	1,50000000000000
'mother'	4,23255813953489	'human'	1,63043478260870	'strong'	2,72727272727273	'modest'	3,24445893089961	'authentic'	1,25000000000000
'policeman'	2,55038759689923	'cleaning'	1,26811594202899	'empathic'	2,14700193423598	'kind'	3,20338983050847	'care'	1,25000000000000
'teacher'	2,11627906976744	'cooking'	1,26811594202899	'trustworthy'	2,14700193423598	'mindful'	2,99804432855280	'gray'	1,25000000000000
'lifesavior'	2,00775193798450	'to put up a fight'	1,26811594202899	'keen'	1,91489361702128	'love'	2,62842242503259	'struggle'	1,25000000000000
'nurse'	1,79069767441861	'child rearing'	1,08695652173913	'decent'	1,68278529980658	'polite'	1,43741851368970	'survivor'	1,25000000000000
'father'	1,13953488372093	'effective'	1,08695652173913	'zealous'	1,27659574468085	'role model'	1,27314211212516	'dedicated'	1
'parent'	0,922480620155039	'enthusiastic'	0,905797101449275	'devoted'	1,16054158607350	'charity'	1,19100391134289	'little guy'	1
'miner'	0,596899224806202	'to give up on'	0,905797101449275	'fair'	1,16054158607350	'friendly'	1,02672750977836	'unkown'	1
'animal rescue'	0,542635658914729	'acknowledged'	0,724637681159420	'humane'	1,10251450676983	'courteous'	0,903520208604954	'breadwinner'	0,750000000000000
'animal protection'	0,488372093023256	'happy/happiness'	0,724637681159420	'smart'	1,10251450676983	'goodhearted'	0,862451108213820	'experienced'	0,750000000000000
'children'	0,488372093023256	'proud'	0,724637681159420	'fast'	0,986460348162476	'industrious'	0,862451108213820	'fortitude'	0,750000000000000
'employee'	0,488372093023256	'committed'	0,543478260869565	'understanding'	0,986460348162476	'sacrifice'	0,862451108213820	'independent'	0,750000000000000
'student'	0,488372093023256	'to do his/her duty'	0,543478260869565	'average person'	0,928433268858801	'smile'	0,862451108213820	'environment protection'	0,500000000000000
'volunteer'	0,488372093023256	'vocation'	0,543478260869565	'firm'	0,870406189555126	'caring'	0,821382007822685	'level-headed'	0,500000000000000
'homeless'	0,434108527131783	'correct'	0,362318840579710	'loyal'	0,812379110251451	'creative'	0,821382007822685	'somebody'	0,500000000000000
'ill person'	0,434108527131783	'hard-working'	0,362318840579710	'reckless'	0,812379110251451	'joyful'	0,739243807040417	'anonim'	0,250000000000000
'nursary school teacher'	0,434108527131783	'important'	0,362318840579710	'socially sensitve'	0,812379110251451	'social'	0,698174706649283	'none'	0,250000000000000
'relief organization'	0,434108527131783	'joy'	0,362318840579710	'capable'	0,754352030947776	'generous'	0,574967405475880
'bus driver'	0,379844961240310	'special'	0,362318840579710	'humanitarian'	0,754352030947776	'humble'	0,533898305084746
'me'	0,379844961240310	'to stay in the background'	0,362318840579710	'reliable'	0,754352030947776	'patience'	0,533898305084746
'woman'	0,379844961240310	'altruistic'	0,181159420289855	'respect'	0,754352030947776	'savior'	0,533898305084746
'natural disaster management'	0,325581395348837	'free time'	0,181159420289855	'confident'	0,696324951644101	'benevolent'	0,492829204693611
'pilot'	0,325581395348837			'straightforward'	0,696324951644101	'good person'	0,492829204693611
'superman'	0,325581395348837			'kindhearted'	0,638297872340426	'hope'	0,492829204693611
'tram driver'	0,325581395348837			'consistent'	0,580270793036750	'rare'	0,492829204693611
'dog'	0,271317829457365			'daring'	0,580270793036750	'resourceful'	0,492829204693611
'hospital'	0,271317829457365			'having strong princples'	0,580270793036750	'intelligent'	0,451760104302477
'wife'	0,271317829457365			'calm'	0,522243713733076	'optimistic'	0,451760104302477
'entrepreneur'	0,217054263565892			'open-minded'	0,522243713733076	'support'	0,451760104302477
'life'	0,217054263565892			'patriot'	0,522243713733076	'trust'	0,451760104302477
'man'	0,217054263565892			'determind'	0,464216634429400	'faith'	0,369621903520209
'protection'	0,217054263565892			'hero'	0,464216634429400	'loveable'	0,369621903520209
'clown'	0,162790697674419			'knowledge'	0,464216634429400	'punctual'	0,369621903520209
'comradeship'	0,162790697674419			'tolerant'	0,464216634429400	'will'	0,369621903520209
'moment'	0,162790697674419			'warm-hearted'	0,464216634429400	'jó'	0,328552803129074
'pensioner'	0,162790697674419			'able'	0,406189555125725	'respectful'	0,328552803129074
'civil'	0,108527131782946			'crediable'	0,406189555125725	'benign'	0,287483702737940
'money'	0,108527131782946			'free-spoken'	0,406189555125725	'earnest'	0,287483702737940
'tale'	0,0542635658914729			'delicacy'	0,348162475822050	'open'	0,287483702737940
				'soidarity'	0,348162475822050	'quiet'	0,287483702737940
				'active'	0,290135396518375	'ready to act'	0,287483702737940
				'clever'	0,290135396518375	'appreciation'	0,246414602346806
				'diligent'	0,290135396518375	'conscious'	0,246414602346806
				'sensitve'	0,290135396518375	'impeccable'	0,246414602346806
				'health'	0,232108317214700	'normal'	0,246414602346806
				'humor'	0,232108317214700	'tireless'	0,246414602346806
				'individuality'	0,232108317214700	'to care about others'	0,246414602346806
				'ingenious'	0,232108317214700	'unbiased'	0,246414602346806
				'inventive'	0,232108317214700	'accomodating'	0,205345501955671
				'positive'	0,232108317214700	'self-reliant'	0,205345501955671
				'problémamegoldó'	0,232108317214700	'to do the right thing for others/másokért'	0,205345501955671
				'security'	0,232108317214700	'unnoticed'	0,205345501955671
				'thoughtless'	0,232108317214700	'charizmatic'	0,164276401564537
				'compassionate'	0,174081237911025	'discipline'	0,164276401564537
				'likes to work'	0,116054158607350	'instinct'	0,164276401564537
				'spirited'	0,116054158607350	'literate'	0,164276401564537
				'to offer his/her seat'	0,0580270793036751	'spontaneous'	0,164276401564537
						'heroes are not everyday people'	0,123207301173403
						'positive thinking'	0,123207301173403
						'professional'	0,123207301173403
