# Supplementary material for: Social Representations of Hero and Everyday Hero: A Network Study from Representative Samples
Source: PLoS One. 2016 Aug 15;11(8):e0159354. doi: 10.1371/journal.pone.0159354 (PMC4985139; doi:10.1371/journal.pone.0159354)
Supplement: S4 File — (XLS) [file pone.0159354.s004.xls]

## Sheet: Munka1
Common associations in Hero and Everyday Hero	Associations only in Hero	Associations only in Everyday Hero
'acknowledged'	'able'	'1848/49'
'ambulance'	'accomodating'	'above average'
'appreciation'	'active'	'accident'
'benevolent'	'altruistic'	'achievement'
'benign'	'animal protection'	'act of heroism'
'brave'	'animal rescue'	'action'
'capable'	'anonim'	'advanture'
'caring'	'authentic'	'agile'
'clever'	'average person'	'batman'
'committed'	'breadwinner'	'big'
'compassionate'	'bus driver'	'camouflage'
'comradeship'	'calm'	'cape'
'confident'	'care'	'celebration'
'creative'	'charity'	'champion'
'crediable'	'charizmatic'	'champion of justice'
'daring'	'child rearing'	'chuck norris'
'decent'	'children'	'comic'
'dedicated'	'civil'	'dashing'
'devoted'	'cleaning'	'dead'
'doctor'	'clown'	'determined'
'endurance'	'conscious'	'evil'
'enthusiastic'	'consistent'	'excellent'
'everyday'	'cooking'	'exceptional'
'fair'	'correct'	'extraordinary'
'fast'	'courteous'	'famous'
'father'	'delicacy'	'fantastic'
'fireman'	'determind'	'fearless'
'firm'	'diligent'	'flying'
'fortitude'	'discipline'	'freedom'
'generous'	'dog'	'freedom fight'
'goodhearted'	'earnest'	'friends'
'helpful'	'effective'	'gallant'
'hero'	'empathic'	'game'
'honest'	'employee'	'glory'
'humane'	'entrepreneur'	'god'
'humanitarian'	'environment protection'	'good'
'humble'	'experienced'	'good deed'
'individuality'	'faith'	'great'
'intelligent'	'family'	'handsome'
'kind'	'free time'	'heroes'' square'
'kindhearted'	'free-spoken'	'heroic'
'level-headed'	'friendly'	'hip'
'love'	'good person'	'history'
'loveable'	'gray'	'hit'
'loyal'	'happy/happiness'	'homeland'
'man'	'hard-working'	'horse'
'me'	'having strong princples'	'human being'
'mindful'	'health'	'hungarian'
'modest'	'heroes are not everyday people'	'ideal'
'mother'	'homeless'	'imperturbable'
'patience'	'hope'	'imre nagy'
'patriot'	'hospital'	'ironman'
'positive'	'human'	'istván dobó'
'proud'	'humor'	'jesus'
'rare'	'ill person'	'king'
'reckless'	'impeccable'	'knight'
'reliable'	'important'	'lajos kossuth'
'resourceful'	'independent'	'leader'
'respect'	'industrious'	'life '
'responsibility'	'ingenious'	'life savior'
'role model'	'instinct'	'literary hero'
'sacrifice'	'inventive'	'loneliness'
'savior'	'joy'	'longhorn beetle'
'security'	'joyful'	'love for homeland'
'self-sacrifing'	'jó'	'loyal to principles'
'selfless'	'keen'	'lucky'
'smart'	'knowledge'	'martyr'
'social'	'life'	'marvel'
'special'	'lifesavior'	'mask'
'spirited'	'likes to work'	'memorial'
'straightforward'	'literate'	'memories'
'strong'	'little guy'	'miklós toldi'
'struggle'	'mere'	'miklós zrínyi'
'successful'	'miner'	'mithological hero'
'superman'	'moment'	'moral'
'survivor'	'money'	'movie'
'tale'	'natural disaster management'	'mysterious'
'to give up on'	'none'	'nation'
'to put up a fight'	'normal'	'nice'
'trustworthy'	'nursary school teacher'	'noble'
'understanding'	'nurse'	'not affraid'
'unkown'	'open'	'novel'
'volunteer'	'open-minded'	'outstanding'
'will'	'optimistic'	'pain'
'zealous'	'parent'	'passionate'
	'pensioner'	'performance'
	'pilot'	'policman'
	'policeman'	'popular'
	'polite'	'prepared'
	'positive thinking'	'protector'
	'problémamegoldó'	'pureness'
	'professional'	'quick to act'
	'protection'	'random'
	'punctual'	'resolved'
	'quiet'	'respected'
	'ready to act'	'restless'
	'relief organization'	'revolutionist'
	'respectful'	'rich'
	'self-reliant'	'risk-taking'
	'sensitve'	'self-conscious'
	'smile'	'series'
	'socially sensitve'	'shrewd'
	'soidarity'	'soldier'
	'somebody'	'steadfast'
	'spontaneous'	'super'
	'student'	'superability'
	'support'	'superhero'
	'teacher'	'superhuman'
	'thoughtless'	'superpower'
	'tireless'	'sword'
	'to care about others'	'symphatetic'
	'to do his/her duty'	'sándor petőfi'
	'to do the right thing for others/másokért'	'tall'
	'to offer his/her seat'	'thor'
	'to stay in the background'	'titusz dugonics'
	'tolerant'	'to be looked up to'
	'tram driver'	'to bear'
	'trust'	'to stand up for'
	'unbiased'	'tough'
	'unnoticed'	'true'
	'vocation'	'undefeatble '
	'warm-hearted'	'unfathomable'
	'wife'	'unique'
	'woman'	'usa'
	'work'	'valiant'
		'vanguard'
		'victorious'
		'victory'
		'virtue'
		'war'
		'warrior'
		'weapon'
		'winner'
		'wise'
		'women/fighters of eger'
		'world savior'
		'young'
