# Supplementary material for: Social Representations of Hero and Everyday Hero: A Network Study from Representative Samples
Source: PLoS One. 2016 Aug 15;11(8):e0159354. doi: 10.1371/journal.pone.0159354 (PMC4985139; doi:10.1371/journal.pone.0159354)
Supplement: S5 File — This is the English translation of the raw data. We translated from Hungarian to English only those associations which occurred at least twice. (XLS) [file pone.0159354.s005.xls]

## Sheet: Munka1
	Associations					Valences					Highest completed level of education	Place of residence	Age	Gender
1	hungarian	heroes' square	series	weapon	warrior	positive	positive	positive	neutral	neutral	high school degree	capital city	36	female
2	brave	determined	level-headed	humble	unkown	positive	positive	positive	positive	negative	high school degree	town	47	male
3	szociális	brave	strong	modest	helpful	positive	positive	positive	positive	positive	high school degree	capital city	22	female
4	brave	honest	selfless	self-sacrifing	creative	positive	positive	positive	positive	positive	higher education degree	village	48	female
5	bolond	értelmetlen	marhaság	zagyvaság	félreértés	negative	positive	neutral	negative	neutral	higher education degree	village	71	male
6	savior	Viking	freedom	batman	mask	positive	positive	positive	positive	positive	high school degree	capital city	39	male
7	sacrifice	endurance	mentális erő	koncentráció képesség	undefeatble	positive	positive	positive	positive	positive	higher education degree	village	28	male
8	brave	reckless	strong	selfless	szárnyal	positive	positive	positive	positive	positive	high school degree	village	45	female
9	good deed	self-sacrifing	helpful	performance	will	positive	positive	positive	positive	positive	high school degree	county capital	36	female
10	honest	honest	crediable	endurance	determined	positive	positive	positive	positive	positive	primary level of education	village	24	male
11	brave	devoted	selfless	reckless	honest	neutral	positive	positive	neutral	positive	vocational school degree	county capital	28	female
12	good	humane	generous	helpful	love	positive	positive	positive	positive	positive	high school degree	village	33	female
13	brave	role model	követendő	strong	role model	positive	positive	positive	positive	positive	high school degree	town	66	male
14	acknowledged	brave	to put up a fight	endurance	savior	positive	positive	positive	positive	positive	high school degree	village	34	female
15	man	knight	glory	weapon	self-sacrifing	neutral	positive	neutral	negative	positive	higher education degree	county capital	32	female
16	self-sacrifing	endurance	brave	nyitott szellem	risk-taking	positive	positive	positive	neutral	negative	higher education degree	capital city	38	male
17	selfless	love for homeland	honest	honest	history	neutral	neutral	neutral	neutral	neutral	higher education degree	county capital	61	male
18	1848/49	freedom fight	Titusz Dugonics	love for homeland	Women/Fighters of Eger	positive	positive	positive	positive	positive	high school degree	county capital	30	male
19	brave	self-sacrifing	firm	helpful	zealous	positive	positive	positive	positive	positive	high school degree	town	51	male
20	brave	life savior	Lajos Kossuth	extraordinary	role model	positive	positive	positive	positive	positive	higher education degree	county capital	60	male
21	movie	everyday	self-sacrifing	selfless	struggle	neutral	positive	positive	positive	positive	high school degree	village	32	female
22	brave	selfless	self-sacrifing	helpful	fair	positive	positive	positive	positive	positive	vocational school degree	capital city	29	male
23	self-sacrifing	strong	ésszerű	helpful	everyday	neutral	positive	positive	positive	positive	higher education degree	county capital	32	female
24	strong	felmagasztalás	special	victorious	minta	positive	neutral	positive	positive	neutral	higher education degree	county capital	36	female
25	literary hero	mithological hero	egyes kultúrák hősei	role model	positive	positive	positive	positive	positive	positive	high school degree	town	58	female
26	king	strong	warrior	superman	gladiátor	positive	positive	neutral	positive	positive	high school degree	town	39	female
27	warrior	valiant	strong	struggle	endurance	positive	positive	positive	positive	positive	primary level of education	town	55	female
28	fair	helpful	brave	special	mindíg lehet rá számítani	positive	positive	positive	positive	positive	high school degree	town	45	male
29	brave	selfless	modest	érdeklődő	self-sacrifing	positive	positive	positive	positive	positive	primary level of education	town	63	female
30	self-sacrifing	selfless	brave	pureness	pédakép	positive	positive	positive	positive	positive	higher education degree	town	62	female
31	brave	selfless	role model	confident	humane	positive	positive	positive	positive	positive	vocational school degree	village	19	female
32	strong	helpful	brave	imperturbable	fast	positive	positive	positive	positive	positive	higher education degree	county capital	23	male
33	sacrifice	protector	szolgálatkész	firm	lelki értékre örientált	positive	positive	positive	positive	positive	high school degree	town	58	male
34	brave	self-sacrifing	smart	strong	creative	positive	positive	positive	positive	positive	high school degree	county capital	43	male
35	valiant	Gyula	kukorica	nős	soldier	positive	positive	positive	positive	positive	high school degree	village	29	female
36	brave	daring	strong	clever	endurance	positive	positive	positive	positive	positive	primary level of education	town	40	female
37	brave	self-sacrifing	fearless	undefeatble	irgalmas	positive	positive	positive	positive	positive	higher education degree	county capital	56	male
38	brave	stong	endurance	fair	unfathomable	positive	positive	positive	positive	neutral	high school degree	town	50	female
39	self-sacrifing	strong	zealous	helpful	anoním	positive	positive	positive	positive	neutral	vocational school degree	capital city	39	female
40	helpful	movie	bätor	self-sacrifing	special	positive	neutral	positive	positive	positive	high school degree	capital city	27	female
41	brave	endurance	jutalom	crediable	véleményvállalás	positive	positive	positive	positive	positive	higher education degree	village	27	female
42	warrior	self-sacrifing	homeland	Patetikus	glory	negative	positive	neutral	negative	neutral	vocational school degree	village	47	female
43	brave	self-sacrifing	helpful	symphatetic	strong	positive	positive	positive	positive	positive	high school degree	town	43	female
44	brave	self-sacrifing	love	fortitude	steadfast	positive	positive	positive	neutral	neutral	high school degree	capital city	22	male
45	role model	brave	capable	-	-	positive	positive	positive	neutral	neutral	high school degree	capital city	32	female
46	superability	life savior	helpful	self-sacrifing	fast	positive	positive	positive	positive	neutral	vocational school degree	village	18	female
47	huszár	Széchenyi	Árvizi hajós	Farkas Bertalan	Székelyföld	positive	positive	positive	positive	positive	vocational school degree	town	64	female
48	policman	fireman	ambulance	doctor	volunteer	positive	positive	positive	neutral	neutral	primary level of education	village	34	male
49	brave	life savior	vizimentő	ürhajós	soldier	positive	positive	positive	positive	negative	high school degree	village	64	female
50	role model	positive	warrior	brave	daring	positive	positive	positive	positive	neutral	high school degree	town	65	female
51	superhero	batman	warrior	dead	memorial	positive	positive	negative	negative	neutral	vocational school degree	village	39	female
52	brave	sacrifice	self-sacrifing	determined	devoted	positive	positive	positive	positive	positive	high school degree	village	51	female
53	brave	man	knight	soldier	tale	positive	positive	positive	neutral	positive	primary level of education	town	34	female
54	super	tale	warrior	soldier	brave	positive	positive	positive	positive	positive	vocational school degree	town	35	male
55	brave	reckless	strong	tisztalelkű	selfless	positive	neutral	positive	positive	positive	high school degree	county capital	40	female
56	aki okos es realis, tele józan paraszti esszel....	aki nem halogat	aki nem kombinal feleslegesen	aki ordinary, de nagyszerű	selfless	positive	positive	positive	positive	positive	higher education degree	town	35	female
57	savior	tv	unalom	USA	policman	positive	negative	neutral	negative	positive	vocational school degree	village	35	female
58	soldier	mother	everyday	accident	warrior	neutral	positive	positive	positive	neutral	vocational school degree	village	56	female
59	fair	strong	helpful	sacrifice	brave	positive	positive	positive	positive	positive	high school degree	capital city	34	female
60	war	humane	to put up a fight	Szenvedes	endurance	negative	positive	positive	negative	positive	higher education degree	county capital	30	female
61	hero	struggle	appreciation	glory	endurance	positive	positive	positive	positive	positive	higher education degree	town	31	female
62	superman	savior	ellenség	reliable	strong	neutral	positive	negative	positive	neutral	vocational school degree	town	23	female
63	love for homeland	self-sacrifing	generous	meggondolatlanság	brave	positive	positive	positive	negative	positive	high school degree	capital city	74	male
64	everyday	Nem minden napi	self-sacrifing	action	everyday	positive	positive	positive	neutral	positive	high school degree	village	59	female
65	strong	brave	devoted	self-sacrifing	glory	positive	positive	positive	positive	positive	vocational school degree	village	26	female
66	tale	accident	Gyermekkor	fireman	movie	positive	negative	positive	positive	positive	vocational school degree	town	48	female
67	self-sacrifing	gallant	bajuszos	brave	loyal	positive	positive	neutral	positive	positive	higher education degree	county capital	31	male
68	warrior	soldier	victorious	everyday	brave	negative	neutral	positive	positive	positive	high school degree	town	63	female
69	szerelmes	brave	daring	helpful	savior	positive	positive	neutral	positive	positive	primary level of education	capital city	55	female
70	self-sacrifing.	brave	endurance	önfeladó	sacrifice	positive	positive	positive	positive	positive	primary level of education	capital city	60	female
71	szerepjáték	Miklós Toldi	névtelen hősök	soldier	mother	positive	positive	positive	neutral	positive	vocational school degree	capital city	41	male
72	outstanding	zealous	sacrifice	brave	determined	positive	positive	positive	positive	positive	higher education degree	town	37	female
73	brave	helpful	strong	endurance	will	positive	positive	neutral	positive	positive	high school degree	town	40	female
74	superman	Nem kell hősnek lenni!	martyr	Balek	Mumpic	positive	neutral	negative	negative	negative	higher education degree	capital city	28	male
75	savior	brave	warrior	spirited	risk-taking	positive	positive	neutral	positive	positive	high school degree	county capital	62	female
76	brave	daring	kisportolt	helpful	warrior	positive	positive	neutral	positive	positive	primary level of education	village	46	female
77	brave	strong	man	tale	Hollywood	positive	positive	neutral	positive	neutral	higher education degree	county capital	32	female
78	brave	loyal	true	protector	kind	positive	positive	positive	positive	neutral	vocational school degree	village	54	female
79	self-sacrifing	individuality	helpful	megváltoztat	to bear	neutral	positive	positive	neutral	neutral	higher education degree	village	56	female
80	Wagner	Nap hőse	Hősködik	Hősök Kapuja /Veszprémi vár/	Women/Fighters of Eger	positive	neutral	negative	positive	positive	high school degree	village	61	male
81	honest	honest	self-sacrifing	good	quick to act	positive	positive	positive	positive	positive	vocational school degree	town	56	female
82	helpful	brave	level-headed	quick to act	capable	positive	positive	positive	positive	positive	high school degree	village	58	female
83	victorious	successful	acknowledged	első	leader	positive	positive	positive	positive	positive	vocational school degree	town	59	female
84	brave	capable	special	famous	strong	positive	positive	positive	neutral	positive	primary level of education	village	53	female
85	self-sacrifing	glory	excellent	Tekintély	respect	positive	positive	positive	positive	positive	higher education degree	village	46	female
86	reliable	pontos	imperturbable	endurance	selfless	positive	neutral	positive	positive	positive	high school degree	town	60	female
87	brave	gallant	warrior	protector	role model	positive	positive	positive	positive	positive	vocational school degree	village	53	female
88	savior	survivor	reckless	endurance	brave	positive	positive	positive	positive	positive	primary level of education	town	50	female
89	gallant	brave	csinos	sword	szőke	positive	positive	positive	negative	positive	high school degree	village	50	female
90	brave	tartása van	straightforward	endurance	képes rálátni a dolgokra	positive	positive	positive	positive	positive	higher education degree	village	38	female
91	önfelőáldozó	selfless	felülemelkedő	helpful	sacrifice	positive	positive	positive	positive	positive	vocational school degree	town	53	female
92	brave	savior	superhuman	outstanding	caring	positive	positive	positive	positive	positive	higher education degree	county capital	28	male
93	self-sacrifing	helpful	resourceful	quick to act	brave	positive	positive	positive	positive	positive	high school degree	capital city	53	female
94	endurance	sacrifice	brave	túlteljesítés	heroic	positive	positive	positive	positive	positive	vocational school degree	village	61	female
95	strong	Aktivista	Politikus	Ki áll a maga igazáért	Munkájában elismert	positive	positive	positive	positive	positive	high school degree	town	60	female
96	strong	brave	endurance	warrior	winner	positive	positive	positive	positive	positive	high school degree	town	26	male
97	aki a legjobb	savior	helpful	protector	self-sacrifing	positive	positive	positive	positive	positive	primary level of education	village	47	female
98	hero	valiant	brave	loyal to principles	self-sacrifing	positive	positive	positive	positive	positive	higher education degree	town	68	female
99	selfless	feltétel nélküli	helpful	champion	éllovas	positive	positive	positive	positive	positive	high school degree	village	48	female
100	self-sacrifing	több	nem	jut	eszembe	positive	neutral	neutral	neutral	neutral	primary level of education	county capital	49	male
101	strong	brave	generous	honest	benign	positive	positive	positive	positive	positive	high school degree	village	38	female
102	brave	self-sacrifing	advanture	firm	noble	positive	positive	neutral	positive	positive	higher education degree	village	49	female
103	brave	role model	everyday	nem hétköznapi	extraordinary	positive	positive	positive	positive	positive	high school degree	county capital	34	female
104	fireman	ambulance	policman	doctor	ápolok	positive	positive	positive	positive	positive	primary level of education	town	51	female
105	valiant	brave	self-sacrifing	warrior	vezető	positive	positive	positive	positive	neutral	high school degree	village	69	male
106	Ironman	man	soldier	sportoló	comic	positive	neutral	neutral	positive	positive	higher education degree	town	30	male
107	brave	self-sacrifing	strong	helpful	will	positive	positive	neutral	positive	negative	vocational school degree	village	56	female
108	to stand up for	helpful	world savior	helpful	love	positive	positive	positive	positive	positive	primary level of education	capital city	52	female
109	self-sacrifing	honest	extraordinary	síkra száll a rossz-szal szemben	good deed	positive	positive	positive	positive	positive	vocational school degree	capital city	55	female
110	strong	0	0	0	0	positive	neutral	neutral	neutral	neutral	primary level of education	town	36	male
111	level-headed	semmi	semmi	semmi	semmi	neutral	neutral	neutral	neutral	neutral	higher education degree	capital city	47	male
112	Herkules	tale	movie	.	.	positive	positive	positive	neutral	neutral	high school degree	town	32	female
113	selfless	helpful	reliable	role model	prepared	positive	positive	positive	positive	positive	high school degree	village	41	male
114	helpful	friends	selfless	reliable	agile	positive	positive	positive	positive	positive	primary level of education	capital city	43	male
115	brave	strong	exceptional	selfless	positive	positive	positive	positive	positive	positive	higher education degree	capital city	25	male
116	game	Internet	victorious	literary hero	knight	positive	neutral	positive	neutral	positive	vocational school degree	town	19	female
117	knight	brave	savior	camouflage	modest	positive	positive	positive	positive	positive	high school degree	town	20	female
118	soldier	heroes' square	longhorn beetle	Hős idézetek	Hős nevek	positive	neutral	neutral	positive	positive	high school degree	town	45	male
119	superability	evil	world savior	Marvel	movie	positive	negative	positive	positive	positive	vocational school degree	town	25	female
120	man	strong	brave	history	freedom	positive	positive	positive	positive	positive	higher education degree	town	31	female
121	strong	determined	dashing	brave	nyíltszivű	positive	positive	neutral	positive	positive	vocational school degree	village	45	female
122	brave	daring	capable	life savior	fast	positive	positive	positive	positive	neutral	high school degree	village	18	male
123	patriotizmus	moral	dead	self-sacrifing	knight	neutral	neutral	positive	positive	positive	higher education degree	capital city	30	female
124	heroic	strong	noble	nice	outstanding	positive	positive	positive	positive	positive	high school degree	capital city	24	male
125	brave	resourceful	intelligent	handsome	man	positive	positive	positive	positive	neutral	vocational school degree	capital city	22	male
126	life savior	good deed	brave	figyelemes	köszönet	positive	positive	positive	positive	positive	high school degree	village	21	female
127	útmutató	positive	Netscape	Explorer	az	positive	positive	neutral	neutral	neutral	higher education degree	town	39	male
128	martyr	revolutionist	self-sacrifing	patrióta	honest	positive	neutral	positive	positive	positive	high school degree	town	23	male
129	sacrifice	brave	Döntőképes	prepared	determined	positive	positive	positive	positive	positive	higher education degree	village	37	male
130	brave	fair	knight	selfless	honest	positive	positive	positive	positive	positive	primary level of education	capital city	54	male
131	self-sacrifing	role model	selfless	love	brave	positive	positive	positive	positive	positive	higher education degree	town	44	male
132	fearless	brave	superman	everyday	human being	positive	positive	positive	positive	positive	vocational school degree	village	54	male
133	self-sacrifing	helpful	selfless	brave	dedicated	positive	positive	positive	positive	positive	high school degree	capital city	24	female
134	love for homeland	sacrifice	war	életveszély	brave	positive	positive	negative	neutral	positive	vocational school degree	town	45	male
135	brave	restless	spirited	egészséges	respected	positive	positive	positive	positive	positive	high school degree	village	32	female
136	humane	popular	special	respected	resolved	positive	neutral	positive	positive	positive	vocational school degree	town	22	female
137	brave	warrior	tall	strong	young	positive	positive	positive	positive	positive	vocational school degree	town	46	female
138	victory	achievement	respect	bőség	acknowledged	positive	positive	positive	positive	positive	high school degree	county capital	28	male
139	brave	loyal	endurance	smart	honest	positive	positive	positive	positive	positive	higher education degree	capital city	67	female
140	man	strong	brave	modest	kindhearted	positive	positive	positive	positive	positive	higher education degree	town	33	female
141	brave	strong	capable	self-sacrifing	love for homeland	positive	positive	positive	positive	positive	high school degree	village	60	male
142	brave	undefeatble	strong	unkown	rich	positive	positive	positive	positive	neutral	vocational school degree	town	19	male
143	outstanding	reckless	role model	unique	self-sacrifing	positive	negative	positive	neutral	neutral	high school degree	town	43	male
144	brave	reckless	self-sacrifing	fair	Fedhetetlen	positive	neutral	positive	positive	neutral	vocational school degree	capital city	55	female
145	brave	self-sacrifing	goodhearted	.....	.....	positive	positive	positive	neutral	neutral	high school degree	capital city	38	male
146	above average	Többre képes mint más	selfless	successful	brave	positive	positive	positive	positive	positive	vocational school degree	village	56	male
147	respect	appreciation	selfless	modest	honest	positive	positive	positive	positive	positive	high school degree	county capital	46	male
148	war	savior	memorial	soldier	brave	negative	positive	positive	neutral	positive	high school degree	county capital	49	female
149	brave	daring	self-sacrifing	loneliness	individualista	positive	positive	negative	negative	neutral	higher education degree	town	52	male
150	revolutionist	freedom fight	everyday	memories	role model	positive	positive	neutral	neutral	positive	higher education degree	town	54	male
151	victorious	good deed	savior	history	warrior	neutral	positive	positive	positive	positive	vocational school degree	town	21	male
152	brave	self-sacrifing	helpful	zealous	level-headed	positive	positive	positive	positive	positive	higher education degree	town	71	female
153	brave	endurance	modest	Állnév	good	positive	positive	positive	neutral	positive	high school degree	county capital	20	male
154	Miklós Zrínyi	Titusz Dugonics	veszély	mindenáron	victorious	positive	positive	neutral	positive	positive	vocational school degree	village	59	male
155	igyekezet	endurance	jelenlét	fortitude	reliable	positive	positive	positive	positive	positive	primary level of education	village	19	male
156	volunteer	superman	victory	celebration	hero	positive	positive	positive	positive	positive	higher education degree	village	28	female
157	Páncél	sword	horse	Mellény	mask	positive	positive	positive	positive	positive	high school degree	capital city	25	male
158	role model	strong	comic	ellenfél	mindig jo a vége	positive	positive	positive	neutral	positive	higher education degree	town	21	male
159	endurance	zealous	decent	generous	role model	positive	positive	positive	positive	positive	vocational school degree	village	42	male
160	brave	vėdelmező	endurance	strong	toleráns	positive	positive	positive	positive	positive	vocational school degree	county capital	27	female
161	selfless	devoted	hű	független	restless	positive	positive	positive	positive	positive	vocational school degree	county capital	34	male
162	brave	self-sacrifing	selfless	honest	generous	positive	positive	positive	positive	positive	vocational school degree	county capital	55	male
163	brave	self-sacrifing	virtue	selfless	reliable	positive	positive	positive	positive	positive	primary level of education	town	42	male
164	brave	confident	strong	crediable	moral	positive	positive	positive	positive	positive	vocational school degree	village	24	male
165	action	brave	man	strong	daring	neutral	positive	neutral	positive	positive	high school degree	county capital	35	female
166	honest	strong	brave	kind	helpful	negative	negative	negative	negative	negative	vocational school degree	county capital	26	male
167	warrior	advanture	protector	savior	romantikus	positive	neutral	positive	positive	positive	vocational school degree	town	53	female
168	strong	agile	role model	tolerancia	achievement	neutral	positive	positive	positive	neutral	primary level of education	capital city	18	female
169	brave	self-sacrifing	strong	selfless	protector	positive	positive	positive	positive	positive	vocational school degree	town	48	male
170	brave	to give up on	crediable	firm	popular	positive	positive	positive	positive	neutral	high school degree	county capital	19	male
171	nation	homeland	revolutionist	war	act of heroism	positive	positive	positive	negative	positive	primary level of education	town	41	male
172	brave	committed	endurance	értelem	confident	positive	positive	positive	positive	positive	primary level of education	capital city	56	female
173	brave	self-sacrifing	protector	tett	acknowledged	positive	positive	positive	neutral	positive	higher education degree	capital city	29	male
174	brave	strong	smart	capable	lucky	positive	positive	positive	positive	neutral	high school degree	county capital	48	male
175	brave	self-sacrifing	strong	fair	Jelmez	positive	positive	positive	positive	negative	high school degree	capital city	40	male
176	warrior	szembeszállás	brave	savior	beleszól	neutral	neutral	neutral	positive	neutral	higher education degree	town	40	male
177	strong	jövőcentrikus	pragmatikus	endurance	bízik	positive	neutral	positive	positive	neutral	higher education degree	county capital	36	female
178	responsibility	brave	társ	savior	strong	neutral	positive	positive	neutral	neutral	high school degree	capital city	22	male
179	brave	fair	positive	Jókedvű	helpful	positive	positive	positive	positive	positive	higher education degree	town	34	male
180	tale	savior	brave	hódítás	superpower	positive	positive	positive	neutral	positive	high school degree	county capital	18	female
181	warrior	life savior	humane	honest	érték	positive	positive	positive	positive	positive	higher education degree	capital city	65	female
182	strong	fair	superability	mysterious	loneliness	positive	positive	positive	neutral	negative	vocational school degree	village	18	male
183	valiant	vanguard	gallant	champion	leader	positive	positive	neutral	positive	positive	vocational school degree	town	60	male
184	longhorn beetle	heroes' square	fireman	Hősök a mai politikusok	heroic	positive	positive	positive	neutral	positive	primary level of education	capital city	67	female
185	self-sacrifing	straightforward	brave	reckless	fafejű	positive	positive	neutral	neutral	negative	high school degree	county capital	28	male
186	brave	strong	fair	reliable	imperturbable	positive	positive	positive	positive	positive	higher education degree	village	59	male
187	brave	passionate	victorious	warrior	winner	positive	positive	positive	positive	positive	primary level of education	village	55	female
188	brave	daring	reckless	protector	ovó	positive	positive	positive	positive	positive	high school degree	county capital	52	female
189	soldier	tanár	író	novel	állatvédő	positive	positive	positive	positive	positive	vocational school degree	village	59	female
190	devoted	endurance	savior	sacrifice	oltalmazó	positive	positive	positive	positive	positive	higher education degree	village	37	female
191	brave	strong	reckless	good	positive	positive	positive	neutral	positive	positive	higher education degree	town	39	male
192	victorious	strong	self-sacrifing	warrior	ÁLRUHA	positive	positive	positive	positive	positive	vocational school degree	capital city	40	female
193	brave	cape	strong	resourceful	modest	positive	neutral	positive	positive	positive	vocational school degree	capital city	22	female
194	Miklós Zrínyi	Women/Fighters of Eger	Rákoczi	Don	Budapest ostroma	positive	positive	positive	positive	positive	primary level of education	village	34	male
195	--------------	-----------------	----------------------	---------------------	-----------------	neutral	neutral	neutral	neutral	neutral	vocational school degree	county capital	47	male
196	war	human being	betegség	game	brave	negative	positive	negative	positive	positive	primary level of education	town	55	female
197	brave	devoted	igazáért küzdő	szókimondó	self-sacrifing	positive	positive	positive	positive	positive	higher education degree	town	69	male
198	sacrifice	dead	helpful	generous	szent	positive	negative	positive	positive	neutral	higher education degree	village	40	male
199	brave	security	strong	reliable	helpful	positive	positive	positive	positive	positive	primary level of education	town	28	female
200	brave	self-sacrifing	helpful	champion of justice	Szembeszáll a hatalommal	positive	positive	positive	positive	positive	higher education degree	village	63	male
201	life savior	Beteg gyermek	victorious	Nehéz feladatot elvégző	brave	positive	neutral	positive	neutral	positive	vocational school degree	town	48	female
202	hazamentő	self-sacrifing	victorious	x	x	positive	positive	positive	neutral	neutral	high school degree	town	60	male
203	szemüveg	metropolisz	denevér	fekete	árnyék	neutral	neutral	neutral	neutral	neutral	primary level of education	town	18	male
204	camouflage	cape	strong	sötét	mysterious	positive	positive	positive	positive	positive	vocational school degree	village	21	female
205	brave	self-sacrifing	honest	role model	strong	positive	positive	positive	positive	positive	primary level of education	town	55	male
206	valiant	self-sacrifing	individuality	creative	ambiciódus	positive	neutral	positive	positive	positive	primary level of education	capital city	55	male
207	brave	fair	daring	warrior	martyr	positive	positive	positive	positive	neutral	primary level of education	county capital	55	male
208	dead	Feleslegesen	Fejetlenség	Elfeledve	Özvegy	negative	negative	negative	negative	negative	vocational school degree	county capital	40	male
209	self-sacrifing	brave	enthusiastic	hangos	not affraid	positive	positive	positive	positive	positive	primary level of education	town	59	female
210	self-sacrifing	comradeship	determined	knight	brave	positive	positive	positive	positive	positive	vocational school degree	capital city	54	male
211	ideal	belevaló	honest	restless	self-sacrifing	positive	positive	positive	positive	positive	vocational school degree	village	44	female
212	strong	udvarias	confident	endurance	crediable	positive	positive	positive	positive	positive	high school degree	town	26	female
213	to be looked up to	acknowledged	proud	Megrendítő	role model	positive	positive	positive	positive	positive	higher education degree	town	65	female
214	brave	endurance	self-sacrifing	zealous	quick to act	positive	positive	positive	positive	positive	high school degree	county capital	25	male
215	advanture	erdo	movie	tale	action	positive	neutral	positive	positive	positive	vocational school degree	town	22	female
216	strong	self-sacrifing	dead	helpful	symphatetic	positive	positive	neutral	positive	positive	vocational school degree	county capital	48	female
217	brave	outstanding	determined	fair	not affraid	positive	positive	positive	positive	positive	primary level of education	county capital	58	male
218	sztár	role model	ikon	god	unfathomable	positive	positive	positive	neutral	neutral	high school degree	town	33	male
219	self-sacrifing	daring	vállalkozó szellemű	dedicated	hozzáértő	positive	positive	positive	positive	positive	high school degree	town	66	male
220	everyday	superpower	kosztüm/jelmez	logó	helpful	positive	positive	neutral	neutral	positive	vocational school degree	county capital	22	female
221	brave	to stand up for	good deed	meleg lelkű	love	positive	positive	neutral	positive	positive	primary level of education	capital city	63	female
222	strong	brave	cape	selfless	helpful	positive	positive	neutral	positive	positive	vocational school degree	town	20	female
223	self-sacrifing	brave	selfless	etikus	loyal	positive	positive	positive	positive	positive	primary level of education	capital city	37	male
224	knight	superhero	olyan cselekedett hajtott végre ami miatt az lett	human being	kddkkd	neutral	neutral	neutral	neutral	neutral	primary level of education	county capital	19	female
225	kislányom	párom	szüleim	longhorn beetle	friends	positive	positive	positive	neutral	positive	high school degree	village	40	female
226	soldier	policman	mithological hero	literary hero	kultúrák hősei	positive	positive	negative	neutral	neutral	high school degree	town	62	female
227	gagyi	duma	szenzáció	régmult	tale	neutral	neutral	neutral	neutral	neutral	primary level of education	capital city	47	male
228	self-sacrifing	selfless	appreciation	helpful	life savior	positive	positive	positive	positive	positive	primary level of education	town	20	female
229	brave	daring	king	báró	knight	positive	positive	neutral	neutral	neutral	primary level of education	town	41	female
230	role model	self-sacrifing	comic	tale	war	positive	negative	neutral	positive	negative	higher education degree	town	66	female
231	brave	imperturbable	determined	savior	fearless	positive	positive	positive	positive	positive	vocational school degree	village	37	female
232	valiant	champion	self-sacrifing	erőfeszítés	will	positive	positive	positive	positive	positive	higher education degree	village	59	female
233	humane	helpful	understanding	MINDENRE KÉSZEN ÁLL	OTTHON VAN MINDENBEN	positive	positive	positive	positive	positive	primary level of education	county capital	43	female
234	brave	daring	restless	warrior	strong	positive	positive	positive	neutral	positive	high school degree	capital city	64	female
235	brave	reckless	helpful	role model	warrior	positive	neutral	positive	positive	neutral	primary level of education	village	42	female
236	sacrifice	brave	reliable	respect	strong	negative	positive	positive	positive	positive	vocational school degree	county capital	20	female
237	brave	szellemi nagyság	ki áll valamiért	vállal valamit	random	neutral	positive	positive	positive	neutral	higher education degree	village	36	female
238	brave	self-sacrifing	strong	----	--------	positive	positive	positive	neutral	neutral	vocational school degree	town	42	female
239	flying	strong	fair	ész	fast	positive	positive	positive	positive	positive	primary level of education	village	23	female
240	Herkules	brave	strong	man	handsome	positive	positive	positive	positive	positive	high school degree	town	20	female
241	brave	self-sacrifing	honest	endurance	eletcel	positive	positive	positive	positive	positive	vocational school degree	capital city	26	female
242	self-sacrifing	brave	honest	strong	loneliness	neutral	positive	positive	positive	negative	high school degree	village	34	male
243	brave	knight	reckless	imperturbable	restless	positive	neutral	positive	positive	positive	vocational school degree	village	56	female
244	selfless	brave	self-sacrifing	will	determined	positive	positive	positive	positive	positive	primary level of education	county capital	51	female
245	life savior	képességeit felülmúló cselekedet	Lajos Kossuth	above average	olimpic champion	positive	positive	positive	positive	positive	higher education degree	town	60	male
246	brave	helpful	selfless	self-sacrifing	respected	positive	positive	positive	positive	positive	high school degree	town	63	male
247	jesus	warrior	brave	steadfast	valiant	positive	positive	positive	positive	positive	high school degree	village	17	female
248	lithium	vörös	zöld	vidra	égbolt	positive	positive	neutral	positive	neutral	higher education degree	town	25	male
249	mother	Mentősök, tűzoltók	soldier	me	superman	positive	positive	positive	positive	positive	vocational school degree	town	31	male
250	brave	selfless	pureness	loyal	reckless	positive	positive	positive	positive	positive	higher education degree	village	38	male
251	will	endurance	patience	selfless	benevolent	positive	positive	positive	positive	positive	primary level of education	village	63	female
252	suparman	fireman	batman	Marvel	series	positive	positive	positive	positive	positive	high school degree	capital city	25	male
253	self-sacrifing	helpful	selfless	gyámolító	super	positive	positive	positive	positive	positive	high school degree	town	39	female
254	comic	superman	war	martyr	respect	neutral	positive	negative	positive	positive	vocational school degree	capital city	27	female
255	brave	good	handsome	man	warrior	positive	positive	positive	neutral	neutral	primary level of education	town	17	female
256	helpful	strong	wise	self-conscious	confident	positive	positive	positive	positive	positive	primary level of education	capital city	17	male
257	tér	to stand up for	endurance	brave	generous	neutral	positive	positive	positive	positive	higher education degree	capital city	32	male
258	brave	nem mérlegel	self-sacrifing	daring	self-sacrifing	positive	negative	positive	neutral	positive	higher education degree	village	71	male
259	daring	humane	fair	super	self-sacrifing	neutral	positive	positive	positive	positive	vocational school degree	capital city	59	female
260	savior	outstanding	struggle	mother	policman	positive	positive	positive	positive	positive	high school degree	village	63	female
261	dead	self-sacrifing	reckless	felelőtlen	öngyilkos	negative	neutral	neutral	negative	negative	primary level of education	town	64	male
262	protector	warrior	helpful	self-sacrifing	martyr	positive	positive	positive	positive	positive	primary level of education	village	61	female
263	brave	selfless	endurance	humane	self-sacrifing	positive	positive	positive	positive	positive	vocational school degree	town	65	female
264	superman	doctorok,mentősök,tűzoltók	war	Miklós Zrínyi	Chuck Norris	positive	positive	positive	positive	neutral	vocational school degree	town	38	female
265	brave	daring	not affraid	csendes	level-headed	neutral	negative	neutral	positive	positive	higher education degree	village	60	male
266	self-sacrifing	strong	responsibility	love	hála	positive	positive	positive	positive	positive	high school degree	county capital	53	female
267	bányász	ambulance	fireman	policman	doctor	neutral	positive	positive	negative	neutral	primary level of education	village	58	female
268	revolutionist	brave	strong	hungarian	human being	positive	positive	positive	positive	positive	high school degree	village	64	male
269	movie	novel	középkor	tale	herceg	neutral	positive	neutral	positive	positive	vocational school degree	capital city	20	female
270	helpful	loyal	boldog család fenntartó	imádja a családját és munkáját	elfogja a bűnözöket	positive	positive	positive	positive	positive	vocational school degree	town	20	female
271	honest	loyal	committed	brave	sacrifice	positive	positive	positive	positive	positive	high school degree	town	46	male
272	knight	mítosz	legendás	monda	tale	positive	positive	positive	positive	positive	primary level of education	village	62	male
273	strong	mosoly	endurance	passionate	modest	positive	positive	positive	positive	positive	vocational school degree	county capital	30	female
274	brave	daring	kihívó	warrior	kérkedő	positive	positive	neutral	positive	negative	high school degree	village	52	female
275	heroic	outstanding	self-sacrifing	brave	imperturbable	positive	positive	positive	positive	positive	high school degree	town	65	male
276	brave	daring	unique	not affraid	endurance	positive	positive	positive	positive	positive	vocational school degree	county capital	72	female
277	patriot	savior	famous	popular	honest	positive	positive	positive	positive	positive	vocational school degree	village	47	female
278	self-sacrifing	brave	daring	különc	loneliness	positive	positive	neutral	positive	negative	primary level of education	county capital	28	female
279	self-sacrifing	restless	brave	strong	firm	positive	positive	neutral	neutral	positive	vocational school degree	county capital	63	male
280	war	warrior	brave	elkeseredettség	lucky	negative	neutral	positive	negative	positive	vocational school degree	town	67	male
281	self-sacrifing	fair	capable	smart	strong	positive	positive	positive	positive	positive	vocational school degree	town	66	male
282	strong	smart	helpful	self-sacrifing	kind	positive	positive	positive	positive	positive	primary level of education	town	21	female
283	brave	capable	self-sacrifing	strong	smart	positive	positive	positive	positive	positive	primary level of education	town	32	male
284	Miklós Toldi	brave	strong	savior	knight	positive	positive	neutral	positive	neutral	high school degree	capital city	41	female
285	moral	honest	helpful	everyday	heroic	positive	positive	positive	positive	positive	high school degree	village	19	male
286	self-sacrifing	quick to act	resolved	level-headed	Nem törődik saját félelmével	positive	positive	positive	positive	positive	higher education degree	village	66	male
287	reckless	selfless	ideal	intelligent	reliable	positive	positive	positive	positive	positive	high school degree	village	19	female
288	great	kicsit felelőtlen	sacrifice	dead	young	neutral	negative	neutral	negative	positive	primary level of education	county capital	60	male
289	brave	endurance	strong	fegyelmezett	self-sacrifing	positive	positive	neutral	neutral	positive	high school degree	town	60	male
290	life savior	savior	doctor	bosszúállók	marwell	positive	positive	positive	neutral	neutral	primary level of education	town	15	female
291	brave	sacrifice	selfless	self-sacrifing	helpful	positive	positive	positive	positive	positive	primary level of education	town	41	female
292	természetfeletti tulajdonságok	man	handsome	tökéletes	mysterious	positive	neutral	positive	neutral	neutral	high school degree	town	21	female
293	self-sacrifing	brave	shrewd	strong	smart	positive	positive	positive	positive	positive	higher education degree	village	36	male
294	helpful	fast	capable	strong	flying	positive	positive	positive	positive	neutral	high school degree	capital city	34	male
295	strong	brave	fast	capable	endurance	positive	positive	positive	positive	positive	vocational school degree	town	61	female
296	good	excellent	humanitarian	kindhearted	loveable	positive	positive	positive	positive	positive	vocational school degree	town	58	male
297	self-sacrifing	brave	endurance	honest	honest	positive	positive	positive	positive	positive	primary level of education	town	43	female
298	excellent	fontos	self-sacrifing	sacrifice	figyelemreméltó	positive	neutral	positive	neutral	neutral	higher education degree	county capital	71	female
299	strong	brave	special	tisztaszívű	steadfast	positive	positive	positive	positive	positive	vocational school degree	town	52	female
300	csata	winner	brave	self-sacrifing	successful	negative	positive	positive	positive	positive	higher education degree	village	31	female
301	brave	endurance	reliable	loyal	állhatóság	positive	positive	positive	positive	positive	high school degree	town	75	female
302	famous	glory	proud	visszahúzódó	hip	positive	neutral	positive	negative	neutral	vocational school degree	town	17	male
303	daring	strong	fantastic	brave	good	positive	positive	positive	positive	positive	primary level of education	capital city	21	female
304	brave	self-sacrifing	daring	selfless	role model	positive	positive	positive	positive	positive	higher education degree	village	58	male
305	selfless	brave	helpful	Korrekt	crediable	positive	positive	positive	positive	positive	high school degree	town	70	female
306	selfless	helpful	humane	brave	strong	positive	positive	positive	positive	positive	high school degree	village	62	female
307	reliable	fair	confident	érzelmes	lelkiismeretes	positive	positive	positive	positive	positive	vocational school degree	capital city	31	female
308	strong	nice	jó szerető	brave	selfless	positive	neutral	positive	positive	positive	vocational school degree	capital city	21	female
309	valiant	savior	act of heroism	brave	soldier	neutral	positive	positive	positive	neutral	primary level of education	town	58	male
310	strong	helpful	confident	symphatetic	brave	positive	positive	positive	positive	positive	high school degree	capital city	27	female
311	Miklós Zrínyi	aradi vértahuk	Sándor Petőfi	radnóti	Imre Nagy	positive	positive	positive	positive	positive	vocational school degree	village	58	male
312	self-sacrifing	brave	loneliness	strong	endurance	neutral	positive	negative	positive	positive	high school degree	county capital	44	male
313	brave	decent	fair	self-sacrifing	smart	positive	positive	positive	positive	positive	vocational school degree	county capital	52	female
314	híteles	role model	strong	fair	everyday	positive	neutral	neutral	positive	positive	higher education degree	town	40	male
315	self-sacrifing	helpful	positive	humanitarian	goodhearted	positive	positive	neutral	positive	positive	high school degree	town	41	male
316	noble	warrior	strong	determined	becsvagyo	positive	positive	positive	positive	neutral	vocational school degree	county capital	69	female
317	hero	generous	brave	helpful	hero	positive	positive	positive	positive	positive	primary level of education	village	51	male
318	brave	resolved	endurance	reckless	loyal to principles	positive	positive	positive	negative	positive	high school degree	county capital	41	female
319	buvár kund	Women/Fighters of Eger	soldier	kutya	mother	positive	positive	positive	positive	positive	higher education degree	village	68	male
320	savior	reckless	Bãtorság	endurance	Kúzdelem	positive	positive	positive	positive	positive	vocational school degree	capital city	28	male
321	Hőskor	Hősinger	1848/49	Partizán	sacrifice	neutral	neutral	positive	positive	negative	higher education degree	town	70	male
322	brave	knight	noble	selfless	hiteles	positive	positive	positive	positive	positive	high school degree	village	58	male
323	individuality	super	nagytudású	self-sacrifing	social	positive	positive	positive	positive	positive	vocational school degree	county capital	57	male
324	man	strong	big	good	selfless	neutral	positive	neutral	positive	positive	primary level of education	village	53	female
325	self-sacrifing	comradeship	helpful	képzett	quick to act	positive	positive	positive	positive	positive	high school degree	village	66	male
326	brave	steadfast	endurance	committed	humble	positive	positive	positive	positive	positive	vocational school degree	county capital	49	male
327	cape	superman	superpower	evil	Tragédia	neutral	neutral	positive	positive	neutral	high school degree	village	21	female
328	self-sacrifing	brave	helpful	compassionate	humanitarian	positive	positive	positive	positive	positive	vocational school degree	town	71	male
329	brave	self-sacrifing	jesus	hit	virtue	positive	positive	positive	positive	positive	high school degree	town	41	male
330	brave	strong	man	proud	segítökèsz	positive	positive	positive	positive	positive	primary level of education	village	37	female
331	self-sacrifing	helpful	good deed	brave	devoted	positive	positive	positive	positive	positive	vocational school degree	capital city	71	female
332	self-sacrifing	brave	restless	strong	Rejtett képességei vannak	positive	positive	positive	positive	positive	primary level of education	town	33	male
333	man	brave	strong	tall	tough	positive	positive	positive	positive	positive	high school degree	village	40	female
334	role model	advanture	selfless	moral	modest	positive	neutral	positive	positive	neutral	vocational school degree	capital city	39	male
335	victorious	proud	knight	brave	modest	neutral	positive	neutral	neutral	negative	primary level of education	capital city	45	male
336	Teemo	Arrow	Warwick	Vayne	Spartacus	positive	positive	positive	positive	positive	higher education degree	town	22	male
337	soldier	history	self-sacrifing	heroes' square	superhero	positive	positive	positive	positive	neutral	primary level of education	capital city	19	male
338	brave	strong	security	tough	big	positive	positive	positive	positive	positive	high school degree	town	38	female
339	brave	strong	security	tough	big	positive	positive	positive	neutral	neutral	primary level of education	capital city	38	female
340	soldier	superhuman	selfless	brilliáns	undefeatble	neutral	positive	positive	positive	positive	vocational school degree	village	36	male
341	self-sacrifing	csodálatra méltó	love for homeland	ordinary	respect	positive	positive	positive	neutral	neutral	higher education degree	town	48	male
342	security	freedom	vágy	boldogság	felszabadulás	positive	positive	positive	positive	positive	high school degree	capital city	34	female
343	brave	honest	true	strong	good	positive	positive	positive	positive	neutral	high school degree	village	40	male
344	role model	self-sacrifing	selfless	endurance	brave	positive	positive	positive	positive	positive	high school degree	county capital	33	male
345	IGAZ EMBER	MAGÁT ADJA	EREDETI	VELE EGYÜTT HARCOLNI ÉRDEMES	FEL KELL NÉZNI RÁ	positive	positive	positive	positive	positive	vocational school degree	town	56	female
346	strong	motivált	sacrifice	fair	brave	positive	positive	positive	positive	positive	vocational school degree	town	59	female
347	clever	brave	strong	knight	capable	positive	positive	positive	positive	positive	high school degree	village	22	male
348	brave	soldier	patriot	daring	true	positive	positive	positive	positive	positive	vocational school degree	village	48	female
349	warrior	life savior	sacrifice	endurance	megváltó	positive	positive	positive	positive	neutral	primary level of education	county capital	55	male
350	eposz	brave	victorious	celebration	warrior	neutral	positive	positive	positive	negative	high school degree	county capital	21	female
351	self-sacrifing	not affraid	gyamolitja a gyengeket	bator igaz ember	mindenkit k	positive	positive	positive	positive	positive	vocational school degree	village	74	female
352	loyal to principles	self-sacrifing	brave	helpful	endurance	positive	positive	positive	neutral	neutral	vocational school degree	village	65	male
353	humane	compassionate	brave	honest	self-conscious	positive	positive	positive	positive	positive	primary level of education	town	58	female
354	brave	self-sacrifing	strong	goodhearted	capable	positive	positive	positive	positive	positive	vocational school degree	village	44	male
355	exceptional	brave	Törödés	confident	mindful	positive	positive	positive	positive	positive	vocational school degree	town	60	female
356	brave	restless	warrior	endurance	risk-taking	positive	positive	positive	positive	positive	primary level of education	county capital	60	female
357	brave	helpful	smart	capable	resourceful	positive	positive	positive	positive	positive	high school degree	capital city	44	male
358	brave	self-sacrifing	reckless	committed	role model	positive	positive	negative	positive	positive	high school degree	county capital	72	male
359	brave	self-sacrifing	love	understanding	honest	positive	positive	positive	positive	positive	higher education degree	town	73	female
360	winner	barátságos	patriot	emlékezetes	hero	positive	positive	positive	positive	positive	high school degree	village	50	male
361	pajzs	horse	sisak	zászló	kengyel	neutral	positive	neutral	positive	neutral	higher education degree	capital city	54	male
362	brave	selfless	endurance	to give up on	goodhearted	positive	positive	positive	positive	positive	higher education degree	county capital	67	female
363	brave	role model	martyr	selfless	will	positive	positive	negative	positive	positive	higher education degree	village	71	female
364	strong	victorious	successful	role model	utánozni való	positive	neutral	positive	positive	neutral	higher education degree	county capital	70	male
365	life savior	selfless	brave	capable	random	positive	positive	positive	positive	positive	high school degree	village	44	female
366	batman	Jótákonyság	series	mother	life	positive	positive	neutral	positive	positive	higher education degree	capital city	29	male
367	to be looked up to	dashing	Győztes-betegsége fölött-	self-sacrifing	brave	positive	positive	positive	positive	positive	higher education degree	town	70	female
368	crediable	selfless	brave	creative	knight	positive	positive	positive	positive	positive	high school degree	county capital	70	male
369	self-sacrifing	role model	selfless	helpful	ideal	positive	positive	positive	positive	positive	vocational school degree	capital city	54	male
370	brave	self-sacrifing	strong	hero	Vad	positive	positive	positive	positive	neutral	primary level of education	village	24	female
371	selfless	brave	strong	devoted	honest	positive	positive	positive	positive	positive	vocational school degree	village	44	female
372	Hunyadi János	Women/Fighters of Eger	Manszfeld Péter	I-II világháború katonái	Mindszenti bíboros	positive	positive	positive	positive	positive	primary level of education	county capital	75	female
373	brave	strong	self-sacrifing	mysterious	daring	positive	neutral	positive	neutral	positive	high school degree	town	34	female
374	strong	protector	endurance	savior	brave	positive	positive	positive	positive	positive	primary level of education	village	21	female
375	martyr	tetrekész	not affraid	helpful	selfless	positive	positive	positive	positive	positive	primary level of education	town	49	male
376	role model	strong	brave	champion of justice	self-sacrifing	positive	positive	positive	positive	positive	higher education degree	county capital	44	male
377	self-sacrifing	brave	smart	shrewd	batman	positive	positive	positive	positive	positive	vocational school degree	village	20	female
378	brave	crediable	excellent	goodhearted	strong	positive	positive	positive	positive	positive	vocational school degree	capital city	37	female
379	flying	strong	capable	brave	self-sacrifing	positive	positive	neutral	positive	positive	high school degree	town	23	male
380	superman	Avangers	Thor	Kick-ass	Cpt. America	positive	positive	positive	positive	positive	higher education degree	town	24	male
381	tall	moral	USA	flying	Bűn	positive	positive	negative	positive	negative	higher education degree	village	47	male
382	lándzsa	sword	robin hood	man	izom	positive	positive	positive	positive	positive	vocational school degree	county capital	26	female
383	victorious	helpful	endurance	special	smart	neutral	positive	positive	neutral	positive	higher education degree	county capital	39	male
384	noble	selfless	brave	goodhearted	self-sacrifing	positive	positive	positive	positive	positive	primary level of education	village	19	male
385	honest	brave	selfless	responsibility	sacrifice	positive	positive	positive	positive	positive	higher education degree	town	54	male
386	strong	brave	izmos	idol	role model	positive	neutral	neutral	positive	positive	primary level of education	village	25	female
387	brave	determined	restless	freedom	self-sacrifing	positive	positive	positive	positive	positive	higher education degree	county capital	50	male
388	love for homeland	self-sacrifing	megtörhetetlen	humanitarian	helpful	positive	positive	positive	positive	positive	vocational school degree	capital city	62	male
389	role model	ordinary	közvetlen	role model	role model	positive	positive	positive	positive	positive	primary level of education	village	55	female
390	brave	helpful	mindful	loveable	eletkepes	positive	positive	positive	positive	positive	high school degree	capital city	31	female
391	brave	strong	sacrifice	rare	self-sacrifing	positive	positive	positive	negative	positive	primary level of education	village	45	female
392	brave	honest	daring	endurance	self-sacrifing	positive	positive	positive	positive	positive	primary level of education	village	56	male
393	brave	daring	self-sacrifing	protector	restless	negative	negative	negative	negative	negative	high school degree	county capital	58	female
394	brave	self-sacrifing	smart	social	above average	positive	positive	positive	positive	positive	primary level of education	village	62	male
395	selfless	strong	Agilis	daring	wise	positive	positive	positive	positive	positive	higher education degree	town	24	male
396	Macskanő	batman	endurance	brave	pain	positive	positive	positive	positive	positive	higher education degree	capital city	23	male
397	brave	resourceful	self-sacrifing	valiant	vanguard	positive	positive	positive	neutral	neutral	primary level of education	capital city	18	female
398	heroes' square	2	3	4	5	negative	negative	negative	negative	negative	NA	village	33	male
399	self-sacrifing	honest	moral	dráma	struggle	positive	positive	positive	neutral	neutral	higher education degree	town	54	male
400	megóv	love	security	strong	béke	positive	positive	positive	positive	positive	high school degree	village	31	male
401	strong	brave	daring	benevolent	protector	positive	positive	positive	positive	positive	vocational school degree	village	47	female
402	brave	smart	honest	endurance	szorgalmas	positive	positive	positive	positive	positive	vocational school degree	county capital	68	female
403	superman	batman	spiderman	Thor	ironman	neutral	positive	neutral	positive	positive	primary level of education	town	21	male
404	brave	strong	self-sacrifing	man	knight	positive	positive	positive	neutral	positive	high school degree	town	42	female
405	decent	humble	restless	helpful	warrior	positive	positive	positive	positive	positive	primary level of education	town	42	male
406	strong	capable	brave	endurance	kimagasló	positive	positive	positive	positive	positive	high school degree	town	50	male
407	BIZAKODÓ	brave	másokért él	to bear	will	positive	positive	positive	positive	positive	higher education degree	capital city	75	male
408	brave	self-sacrifing	warrior	szamuráj	becsültes	positive	positive	positive	positive	positive	high school degree	town	34	male
409	self-sacrifing	brave	tough	risk-taking	fanatikus	positive	positive	positive	positive	negative	higher education degree	capital city	71	male
410	role model	glory	self-sacrifing	warrior	sacrifice	positive	positive	positive	negative	negative	high school degree	capital city	49	male
411	volunteer	hivatástudat	helpful	goodhearted	angyal	positive	positive	positive	positive	positive	vocational school degree	village	37	female
412	self-sacrifing	helpful	goodhearted	positive	benign	positive	positive	positive	positive	positive	higher education degree	county capital	41	male
413	brave	daring	sacrifice	helpful	benevolent	positive	neutral	positive	positive	neutral	primary level of education	capital city	45	male
414	human being	jótékony	loveable	everyday	mysterious	positive	positive	positive	positive	positive	primary level of education	county capital	37	male
415	self-sacrifing	brave	crediable	patience	selfless	positive	positive	neutral	neutral	positive	primary level of education	capital city	24	male
416	savior	role model	respect	sacrifice	nation	positive	positive	positive	positive	positive	high school degree	capital city	21	male
417	fireman	Katonai repülőgép pilóta	doctor	ambulance	Extrém sportoló	positive	positive	positive	positive	neutral	vocational school degree	county capital	61	male
418	world savior	helpful	brave	dacol	man	positive	positive	positive	positive	positive	primary level of education	village	26	female
419	Women/Fighters of Eger	István Dobó	Miklós Zrínyi	leader	tough	positive	positive	positive	positive	positive	high school degree	village	52	male
420	self-sacrifing	superhuman	brave	selfless	jobbító	positive	positive	positive	positive	positive	high school degree	town	48	male
421	brave	self-sacrifing	self-conscious	helpful	goodhearted	positive	positive	positive	positive	positive	primary level of education	town	50	male
422	self-sacrifing	helpful	s	s	s	positive	positive	neutral	neutral	neutral	high school degree	county capital	61	female
423	knight	gáláns	unkown	restless	átlagos	positive	positive	positive	positive	positive	high school degree	county capital	38	male
424	brave	daring	fearless	father	batman	positive	positive	positive	positive	positive	vocational school degree	village	31	female
425	soldier	indián	life savior	nem tudok többet	akkor sem	positive	positive	positive	neutral	neutral	primary level of education	village	64	male
426	Titusz Dugonics	Sándor Petőfi	Imre Nagy	hadifoglyok	bem apó	positive	positive	positive	positive	positive	high school degree	county capital	59	male
427	helpful	endurance	symphatetic	self-sacrifing	warrior	positive	positive	positive	positive	positive	primary level of education	capital city	65	female
428	strong	brave	super	intelligent	superhuman	positive	positive	neutral	positive	neutral	primary level of education	county capital	18	female
429	exceptional	Ő ki?	role model	love	attól függ	neutral	neutral	positive	positive	neutral	higher education degree	village	61	female
430	patriot	soldier	self-sacrifing	szélmalom harc	tale	positive	neutral	positive	neutral	positive	high school degree	county capital	66	female
431	brave	gallant	capable	warrior	honest	positive	positive	positive	negative	positive	high school degree	town	53	male
432	loneliness	brave	Kilóg a tömegből	rare	special	neutral	positive	positive	positive	positive	high school degree	town	44	male
433	brave	strong	kind	fair	self-sacrifing	positive	positive	positive	positive	positive	primary level of education	village	39	female
434	humble	brave	strong	superability	hit	positive	positive	positive	positive	positive	high school degree	town	24	male
435	patriot	brave	selfless	aggodó	honest	positive	positive	positive	neutral	positive	higher education degree	village	36	male
436	love for homeland	brave	comradeship	self-sacrifing	loveable	positive	positive	positive	positive	positive	primary level of education	capital city	65	female
437	rich	strong	fast	felszerelt	smart	neutral	positive	neutral	neutral	positive	vocational school degree	town	24	male
438	great	role model	self-sacrifing	helpful	human being	positive	positive	positive	neutral	positive	vocational school degree	county capital	65	male
439	outstanding	sacrifice	unique	fantastic	lenyűgöző	positive	positive	positive	positive	positive	higher education degree	county capital	46	male
440	daring	valiant	strong	brave	sacrifice	positive	positive	positive	positive	positive	primary level of education	capital city	52	female
441	role model	unique	ismertség	irigység	rich	positive	positive	neutral	neutral	positive	higher education degree	capital city	44	male
442	symphatetic	Hatékony	smart	Önazonos	Megvesztegethetetlen	positive	neutral	neutral	neutral	positive	higher education degree	village	25	male
443	nation	heroic	nèpi	kuruc	dead	positive	positive	neutral	neutral	negative	high school degree	village	60	female
444	Kiválasztott	intelligent	Szív	performance	benign	positive	positive	positive	positive	positive	vocational school degree	town	19	male
445	szolgálat	king	strong	kegyelem	true	positive	positive	positive	positive	positive	higher education degree	town	32	male
446	helpful	brave	strong	hit	Tiszta lelkű	positive	positive	positive	positive	positive	higher education degree	county capital	33	male
447	superman	evil	victorious	batman	savior	positive	negative	positive	positive	positive	primary level of education	county capital	38	male
448	brave,	superhuman	special	respect	memories	positive	positive	positive	positive	positive	high school degree	town	41	male
449	soldier	.	-	--	.	positive	neutral	neutral	neutral	neutral	primary level of education	village	34	male
450	fogyatékos emberek	hero	survivor	life savior	action	positive	positive	positive	positive	neutral	vocational school degree	village	45	female
451	strong	self-sacrifing	will	tough	savior	positive	positive	positive	positive	positive	high school degree	village	55	female
452	brave	selfless	compassionate	caring	strong	positive	positive	positive	positive	positive	NA	village	18	female
453	hero	strong	görög	god	magasztos	positive	positive	neutral	neutral	positive	primary level of education	village	51	male
454	hero	me	superman	batman	flying	positive	positive	positive	positive	positive	high school degree	town	22	male
455	selfless	devoted	brave	Megnyerő külső	risk-taking	positive	positive	positive	positive	positive	primary level of education	county capital	21	male
456	honest	honest	strong	self-sacrifing	GYENGÉDSÉG	positive	positive	positive	positive	positive	vocational school degree	village	64	male
457	loyal	firm	endurance	symphatetic	strong	neutral	positive	neutral	positive	neutral	primary level of education	town	40	female
458	strong	brave	fireman	soldier	nemzetmegmentő	positive	positive	positive	neutral	positive	high school degree	village	27	female
459	superman	father	mother	strong	shrewd	neutral	positive	positive	positive	positive	primary level of education	village	20	male
460	selfless	self-sacrifing	brave	endurance	modest	positive	positive	positive	neutral	neutral	primary level of education	town	44	female
461	brave	self-sacrifing	strong	dedicated	resolved	positive	positive	positive	positive	positive	primary level of education	town	52	male
462	brave	endurance	leleményes	strong	loyal	positive	positive	positive	positive	positive	primary level of education	county capital	59	female
463	brave	self-sacrifing	self-conscious	loyal to principles	endurance	neutral	positive	neutral	positive	positive	high school degree	village	58	male
464	sword	strong	brave	good	mother	negative	neutral	positive	positive	positive	primary level of education	village	43	female
465	strong	smart	furfangos	patriot	selfless	positive	positive	positive	positive	positive	primary level of education	town	40	male
466	imperturbable	pureness	endurance	self-sacrifing	enthusiastic	positive	positive	positive	positive	positive	higher education degree	county capital	36	male
467	Miklós Zrínyi	István Dobó	Zrínyi Ilona	Tóth Ilonka	Baradlay testvérek	positive	positive	positive	positive	positive	higher education degree	village	65	female
468	brave	honest	helpful	loyal	self-sacrifing	positive	positive	positive	neutral	neutral	high school degree	capital city	25	male
469	felhős	hőség	act of heroism	heroes' square	hero	neutral	neutral	positive	positive	positive	high school degree	county capital	70	male
470	batman	brave	superman	soldier	A hős és a csokoládékatona	positive	positive	positive	positive	positive	high school degree	capital city	30	male
471	champion	becsűletes	strong	brave	reckless	positive	positive	neutral	positive	positive	vocational school degree	village	34	male
472	self-sacrifing	role model	selfless	helpful	moral	positive	positive	positive	positive	positive	vocational school degree	village	55	male
473	brave	selfless	self-sacrifing	creative	találékony	positive	positive	positive	positive	positive	primary level of education	capital city	51	male
474	strong	brave	reliable	helpful	warrior	positive	positive	neutral	positive	positive	primary level of education	county capital	19	female
475	action	szobor	novel	movie	savior	neutral	neutral	positive	positive	positive	high school degree	town	35	female
476	brave	self-sacrifing	decent	patriot	symphatetic	positive	positive	positive	positive	neutral	higher education degree	town	67	female
477	selfless	brave	strong	endurance	smart	positive	neutral	neutral	positive	positive	primary level of education	town	57	male
478	fura	más	nem szeretem	strong	good	negative	negative	negative	neutral	positive	vocational school degree	capital city	41	female
479	brave	strong	self-sacrifing	shrewd	hip	positive	positive	positive	positive	neutral	higher education degree	capital city	24	male
480	brave	determined	confident	helpful	selfless	positive	positive	positive	positive	positive	vocational school degree	capital city	22	male
481	superability	role model	self-sacrifing	helpful	evil	positive	positive	positive	positive	negative	primary level of education	village	19	male
482	me	mother	Chuck Norris	schwarzenegger	father	positive	positive	neutral	neutral	positive	primary level of education	village	18	male
483	brave	self-sacrifing	selfless	to stand up for	helyén van a szíve	positive	positive	positive	positive	positive	high school degree	capital city	65	female
484	savior	pain	stressz	human being	kihívás	positive	negative	negative	positive	neutral	primary level of education	village	54	female
485	brave	self-sacrifing	helpful	quick to act	azonnali helyzetfelismerő	positive	positive	positive	positive	positive	primary level of education	town	59	male
486	brave	strong	respected	noble	restless	positive	positive	positive	positive	positive	vocational school degree	town	39	female
487	végvár	hungarian	human being	warrior	endurance	positive	positive	neutral	positive	positive	primary level of education	county capital	34	male
488	Aki a hazát megvédi	Leváltja a Fideszt.	life savior	champion of justice	Humanista	positive	positive	positive	positive	positive	vocational school degree	town	70	female
489	soldier	movie	Ember aki a bajban saját magát is felülmúlja	Aki legyőzi a undefeatble t	Aki megteszi azt amit más nem mer	positive	positive	positive	positive	neutral	higher education degree	village	72	male
490	role model	selfless	respect	life	freedom	positive	positive	positive	positive	positive	high school degree	village	58	female
491	selfless	brave	self-sacrifing	honest	helpful	positive	positive	positive	positive	positive	higher education degree	county capital	72	female
492	brave	fair	self-sacrifing	strong	will	positive	positive	neutral	positive	neutral	vocational school degree	village	71	female
493	USA	USA	USA	USA	Izrael	positive	positive	positive	positive	positive	higher education degree	village	26	male
494	self-sacrifing	straightforward	selfless	trustworthy	honest	positive	neutral	neutral	neutral	neutral	high school degree	capital city	72	female
495	self-sacrifing	brave	zealous	social	role model	positive	positive	positive	positive	positive	primary level of education	town	74	female
496	brave	straightforward	will	trustworthy	role model	positive	positive	positive	positive	positive	high school degree	county capital	68	female
497	helpful	mindent megold	brave	understanding	heroic	positive	positive	positive	positive	positive	high school degree	town	71	female
498	love for homeland	self-sacrifing	proud	brave	patriot	positive	positive	positive	positive	positive	primary level of education	village	66	female
499	brave	sacrifice	self-sacrifing	honest	selfless	positive	positive	positive	positive	positive	higher education degree	capital city	69	female
500	brave	honest	Meg nem alkuvó	selfless	dedicated	positive	positive	positive	positive	positive	vocational school degree	town	73	female
501	selfless	love	brave	loyal	love for homeland	positive	positive	neutral	positive	positive	high school degree	capital city	69	female
502	brave	honest	daring	reckless	determined	positive	positive	positive	positive	positive	higher education degree	town	75	female
