# Supplementary material for: Social Representations of Hero and Everyday Hero: A Network Study from Representative Samples
Source: PLoS One. 2016 Aug 15;11(8):e0159354. doi: 10.1371/journal.pone.0159354 (PMC4985139; doi:10.1371/journal.pone.0159354)
Supplement: S6 File — This is the English translation of the raw data. We translated from Hungarian to English only those associations which occurred at least twice. (XLS) [file pone.0159354.s006.xls]

## Sheet: Munka1
	Associations					Valences					Highest completed level of education	Place of residence	Age	Gender
1	mindful	átlagos külső	éber	responsibility	kiszámíthatatlan	positive	neutral	positive	positive	neutral	NA	town	21	male
2	ambulance	Adományozó	helpful	mindful	mere	positive	positive	neutral	positive	neutral	primary level of education	village	18	male
3	fireman	légi mentők	ambulance	natural disaster management	Tűzszerészek	positive	positive	positive	positive	positive	primary level of education	village	58	male
4	batman	kind	fast	able	reflexek	positive	positive	positive	positive	positive	vocational school degree	county capital	20	male
5	volunteer	helpful	mere	honest	mindful	positive	positive	neutral	positive	positive	primary level of education	village	38	male
6	brave	consistent	Tájékozott	soidarity	mindful	positive	positive	positive	positive	positive	high school degree	capital city	25	male
7	brave	ingenious	keen	calm	Helyén a szíve	positive	positive	positive	positive	neutral	vocational school degree	village	30	male
8	ad	sad	ads	sdaaaaaaa	saddddd	positive	positive	positive	positive	positive	primary level of education	village	15	male
9	bus driver	charity	vakvezető	mobiltelefon	ambulance	positive	positive	positive	positive	positive	high school degree	county capital	25	male
10	Rózsa Sanyi	Pluto	tale	children	tom and jerry	positive	positive	positive	positive	positive	higher education degree	village	31	male
11	survivor	helpful	mindful	will	zealous	positive	positive	positive	positive	positive	vocational school degree	capital city	46	male
12	selfless	support	helpful	respect	megbecsüli és tesz a környezete érdekében	positive	positive	positive	positive	positive	high school degree	county capital	53	male
13	traktor	pina	vasember	cooking	Egy szőke repülő ember, és egy piros ruhás maszkos, szintén repülő ember ütlegelik egymást a levegőben hatalmas házak között.	neutral	positive	negative	positive	positive	high school degree	capital city	24	male
14	fireman	doctor	policeman	teacher	ellenőr	positive	positive	positive	positive	neutral	high school degree	capital city	21	male
15	unkown	employee	nem politikus	unkown	employee	positive	positive	positive	positive	positive	higher education degree	county capital	40	male
16	everyday	hero	élethelyzet	szorongás	kind	positive	positive	positive	negative	positive	primary level of education	village	20	male
17	self-sacrifing	helpful	selfless	fair	brave	positive	positive	positive	positive	positive	primary level of education	county capital	43	male
18	little guy	perc	kilép	life	moment	neutral	neutral	neutral	neutral	neutral	high school degree	capital city	57	male
19	homeless	selfless	mindful	dog	telefon	positive	positive	positive	positive	positive	high school degree	county capital	23	male
20	brave	modest	Kiegyensúlyozott	calm	smart	positive	positive	positive	positive	positive	high school degree	town	38	male
21	brave	reckless	inventive	understanding	helpful	positive	positive	positive	positive	positive	high school degree	capital city	54	male
22	helpful	brave	goodhearted	kind	heroes are not everyday people	positive	positive	positive	positive	positive	primary level of education	town	17	male
23	eredeti	smart	magávalragadó	brave	loyal	positive	neutral	positive	positive	positive	high school degree	village	21	male
24	soidarity	embernek lenni feladat	to give up on	endurance	groteszk	positive	positive	positive	positive	positive	higher education degree	town	30	male
25	little guy	lifesavior	fireman	sportoló	parent	neutral	positive	positive	neutral	positive	higher education degree	county capital	42	male
26	compassionate	active	fast	részeg	higgadt	positive	neutral	neutral	neutral	positive	vocational school degree	capital city	43	male
27	hatékony	fast	empathic	helpful	humane	positive	positive	positive	positive	positive	primary level of education	town	45	male
28	none	mindenki az	a kifejezés ellentmondásos	kisemberek életpótléka	ideológiai konstrukció	positive	neutral	neutral	negative	neutral	high school degree	town	34	male
29	decent	devoted	trustworthy	endurance	positive	positive	positive	positive	positive	positive	higher education degree	town	24	male
30	Megmentette	helpful	Rajta múlt	Tőle függött	Ha nem teszi meg	positive	neutral	positive	neutral	neutral	vocational school degree	village	23	male
31	kind	mindful	helpful	confident	endurance	neutral	neutral	positive	positive	positive	high school degree	town	26	male
32	Erőszak	Hangerő	Agresszivitás	firm	Vagányság	negative	negative	negative	neutral	negative	higher education degree	capital city	36	male
33	devoted	confident	helpful	spontaneous	modest	positive	positive	positive	positive	positive	high school degree	capital city	23	male
34	health	strong	clever	delicacy	Körbejáró	positive	positive	positive	positive	neutral	higher education degree	village	37	male
35	honest	helpful	hero	brave	keen	positive	positive	positive	positive	positive	primary level of education	county capital	23	male
36	helpful	modest	understanding	professional	kind	positive	positive	positive	positive	positive	primary level of education	village	53	male
37	helpful	friendly	polite	courteous	gondos	positive	positive	positive	positive	positive	vocational school degree	town	26	male
38	volunteer LELKÉSZ	dog	SCIENTOLÓGIA	DROGMENTES MARATON	WISE	positive	positive	positive	positive	positive	high school degree	capital city	35	male
39	ingenious	endurance	helpful	életkedv	mere	positive	positive	positive	positive	neutral	primary level of education	village	18	male
40	helpful	brave	resourceful	zealous	savior	positive	positive	positive	positive	positive	primary level of education	capital city	16	male
41	selfless	polite	friendly	helpful	brave	positive	positive	positive	positive	positive	primary level of education	village	28	male
42	jó	kind	keen	tireless	selfless	positive	positive	positive	positive	positive	high school degree	town	25	male
43	selfless	helpful	polite	impeccable	joyful	positive	positive	positive	positive	positive	primary level of education	town	25	male
44	bölcs	brave	etikus	modest	izgalmas	positive	positive	positive	positive	positive	high school degree	capital city	21	male
45	fireman	ambulance	brave	strong	selfless	positive	positive	positive	positive	positive	high school degree	capital city	24	male
46	selfless	helpful	endurance	smile	Kéz	positive	positive	positive	positive	neutral	higher education degree	village	29	male
47	helpful	savior	self-sacrifing	keen	honest	positive	positive	positive	positive	neutral	primary level of education	village	28	male
48	Paul Dillett	Bruce lee	Sylvester Stallone	arnold schwarzenegger	Jean-Claude Van Damme	neutral	negative	negative	negative	negative	primary level of education	village	28	male
49	self-sacrifing	smart	brave	honest	resourceful	positive	positive	positive	positive	positive	high school degree	town	45	male
50	helpful	selfless	role model	unkown	Nagyvonalú	positive	positive	positive	neutral	neutral	high school degree	village	24	male
51	brave	self-sacrifing	daring	empathic	thoughtless	positive	positive	positive	neutral	negative	high school degree	county capital	47	male
52	clown	görény	szarházi	mindenről a kommunisták tehetnek	le vannak szarva	neutral	negative	negative	positive	positive	primary level of education	county capital	59	male
53	Nem feltűnő	mere	selfless	Mindenütt ott van	Nem különböztet meg..........	positive	positive	positive	positive	positive	higher education degree	village	59	male
54	mother	father	modest	helpful	aki nem maximalista	positive	positive	positive	positive	positive	high school degree	village	57	male
55	survivor	brave	level-headed	ismeret	knowledge	positive	positive	positive	positive	positive	vocational school degree	village	46	male
56	correct	family	socially sensitve	képzi magát	még nem ment el Magyarországról	positive	positive	positive	positive	positive	higher education degree	county capital	61	male
57	realista	nem hazug	straightforward	atraktiv	több lábon álló	positive	positive	positive	positive	positive	primary level of education	village	60	male
58	breadwinner	care	independent	responsibility	önazonosság	positive	positive	neutral	positive	neutral	higher education degree	town	39	male
59	strong	brave	helpful	humane	socially sensitve	positive	positive	positive	positive	positive	higher education degree	town	36	male
60	brave	zealous	self-sacrifing	antikommunista	jobboldali	positive	positive	positive	positive	positive	higher education degree	town	62	male
61	helpful	selfless	optimistic	joyful	rendben van a saját élete, önmagával elégedett	positive	positive	positive	positive	positive	high school degree	town	31	male
62	tolerant	helpful	humor	Ász	problémamegoldó	positive	positive	positive	positive	positive	high school degree	county capital	45	male
63	family	work	friendly	selfless	intelligent	positive	positive	positive	positive	positive	higher education degree	capital city	74	male
64	modest	accomodating	fair	industrious	decent	positive	positive	positive	positive	positive	vocational school degree	capital city	61	male
65	mother	teacher	nurse	breadwinner	köztisztviselő	positive	positive	positive	positive	positive	primary level of education	village	64	male
66	unkown	selfless	fura	fanatikus	reménytelen	neutral	positive	negative	negative	negative	higher education degree	county capital	47	male
67	brave	helpful	empathic	selfless	Nemecsek	positive	positive	positive	positive	positive	vocational school degree	county capital	55	male
68	unkown	dedicated	fortitude	experienced	sírás	positive	positive	positive	positive	positive	higher education degree	county capital	39	male
69	selfless	creative	helpful	conscious	modest	positive	positive	positive	positive	neutral	primary level of education	town	55	male
70	to put up a fight	work	family	to give up on	successful	positive	positive	positive	neutral	positive	higher education degree	town	45	male
71	to put up a fight	reliable	having strong princples	kiszámítható	objektīv	positive	positive	positive	positive	positive	higher education degree	town	37	male
72	mother	Munkanélküliek	homeless	Mozgás korlátozottak	Világtalanok	positive	positive	positive	positive	positive	high school degree	town	50	male
73	fireman	tram driver	bus driver	doctor	wife	positive	positive	positive	positive	positive	vocational school degree	county capital	72	male
74	endurance	zealous	Együttműködö	brave	individuality	positive	positive	positive	positive	positive	high school degree	town	46	male
75	selfless	helpful	ésszerű	endurance	charizmatic	positive	positive	positive	positive	positive	high school degree	village	51	male
76	selfless	mother	nem fél a politikától	naponta küzd az életben maradásért	túl élni a Fideszt	positive	positive	positive	positive	positive	higher education degree	village	63	male
77	brave	free-spoken	helpful	selfless	likes to work	positive	positive	positive	positive	positive	high school degree	village	66	male
78	áldozatot hoz	rendkivüli teljesitmény	média megjelenés	social	meghökkentő	positive	positive	negative	positive	neutral	higher education degree	capital city	52	male
79	patriot	respect	self-sacrifing	love	honest	positive	positive	positive	positive	positive	high school degree	town	29	male
80	honest	brave	strong	modest	endurance	positive	positive	neutral	positive	positive	primary level of education	county capital	46	male
81	selfless	brave	caring	love	mindful	positive	positive	positive	positive	positive	primary level of education	town	29	male
82	brave	kiáll valakiért, valamiért	visszaszól a hivatalban az ügyéntézőnek	feljelenti a törvénysértőt	Hazacipeli a rengeteg kaját	positive	positive	positive	positive	positive	higher education degree	capital city	63	male
83	selfless	modest	helpful	kind	mindful	positive	neutral	positive	neutral	neutral	higher education degree	town	70	male
84	honest	trustworthy	helpful	selfless	family	positive	positive	positive	positive	positive	high school degree	town	58	male
85	trustworthy	decent	Ellenzéki	independent	Karakán	positive	positive	positive	positive	positive	higher education degree	county capital	44	male
86	fireman	work	szülés	segély	ebédosztás	positive	positive	positive	positive	positive	primary level of education	capital city	54	male
87	little guy	helpful	patience	selfless	empathic	neutral	positive	positive	positive	positive	high school degree	capital city	33	male
88	nem kér elismerést	brave	irigylésre méltó	me	thoughtless	positive	positive	positive	positive	negative	higher education degree	capital city	38	male
89	Banki ügyfél	Sofőr	Gyalogos	teacher	student	positive	positive	neutral	neutral	neutral	vocational school degree	village	51	male
90	Csiszár Jenő	Putyin	Kiszel Tünde	Árvízi Hajós	superman	positive	neutral	negative	positive	neutral	high school degree	town	33	male
91	human	brave	life	értelem	napok	neutral	positive	neutral	neutral	neutral	higher education degree	town	68	male
92	kis ember	dícséretes	helpful	children	self-sacrifing	neutral	positive	positive	neutral	positive	high school degree	village	50	male
93	mother	lifesavior	love	fast	protection	positive	positive	positive	positive	positive	high school degree	village	30	male
94	firm	lélekben erős	empathic	decent	fair	positive	positive	positive	positive	positive	higher education degree	county capital	55	male
95	successful	acknowledged	endurance	self-sacrifing	enthusiastic	positive	neutral	positive	positive	positive	high school degree	county capital	46	male
96	selfless	kind	mindful	alkalom	helpful	positive	neutral	neutral	neutral	positive	primary level of education	capital city	43	male
97	struggle	endurance	authentic	responsibility	empathic	neutral	neutral	positive	positive	positive	primary level of education	capital city	42	male
98	név nélküli	normal	quiet	modest	earnest	neutral	positive	positive	positive	positive	high school degree	town	34	male
99	parent	ambulance	doctor	fireman	policeman	positive	positive	positive	positive	positive	higher education degree	county capital	46	male
100	wife	főnököm	Orbán Viktor	Délután 5-kor mindenki a Körúton	Pizzafutár	positive	positive	negative	neutral	positive	high school degree	county capital	38	male
101	modest	selfless	rare	helpful	quiet	positive	positive	neutral	positive	negative	high school degree	capital city	55	male
102	diligent	stressztűrű	patience	inventive	terhelhető	positive	positive	positive	positive	positive	high school degree	capital city	54	male
103	little guy	mindful	helpful	responsibility	brave	negative	neutral	positive	positive	neutral	higher education degree	town	37	male
104	unkown	mere	average person	vocation	brave	positive	positive	positive	positive	positive	higher education degree	county capital	43	male
105	honest	endurance	loyal	keen	mindful	positive	positive	positive	positive	positive	primary level of education	capital city	30	male
106	feláldoz	közért	hülyeség	teljesítmény	sokmindenki	positive	positive	negative	positive	positive	higher education degree	town	36	male
107	mother	father	teacher	ambulance	fireman	positive	positive	positive	positive	positive	vocational school degree	county capital	59	male
108	volunteer	civil	baleset	charity	reklám	positive	positive	neutral	negative	negative	high school degree	capital city	47	male
109	lifesavior	doctor	ambulance	fireman	natural disaster management	positive	positive	positive	positive	positive	higher education degree	town	66	male
110	Évek	gray	industrious	nehézség	tűrés	neutral	neutral	positive	negative	positive	high school degree	village	65	male
111	lifesavior	brave	correct	helpful	selfless	positive	positive	positive	positive	positive	primary level of education	village	57	male
112	fireman	animal rescue	doctor	mother	ambulance	positive	positive	positive	positive	positive	primary level of education	town	31	male
113	brave	decent	strong	diligent	family	positive	positive	positive	positive	positive	high school degree	capital city	75	male
114	family	helpful	selfless	trust	caring	positive	neutral	positive	positive	neutral	vocational school degree	county capital	56	male
115	anonim	brave	helpful	selfless	self-sacrifing	neutral	positive	positive	positive	positive	high school degree	town	37	male
116	modest	firm	körültekintő	level-headed	mere	neutral	positive	positive	neutral	neutral	high school degree	capital city	54	male
117	courteous	vezéregyéniség	selfless	social	self-sacrifing	positive	positive	positive	positive	positive	higher education degree	capital city	67	male
118	Petofi	Koszut	Ben	Orban	Tokes	positive	positive	positive	positive	negative	vocational school degree	village	44	male
119	endurance	family	honest	industrious	helpful	positive	neutral	positive	positive	positive	vocational school degree	village	46	male
120	family	társaság	work	rokonság	love	positive	positive	positive	positive	positive	primary level of education	town	65	male
121	reliable	selfless	calm	szavatartó	confident	positive	positive	positive	positive	positive	primary level of education	county capital	52	male
122	to put up a fight	kötelességteljesítés	derék	human	everyday	positive	positive	positive	neutral	neutral	high school degree	county capital	70	male
123	security	creative	knowledge	effective	Vonza az embereket	positive	positive	positive	positive	positive	high school degree	county capital	62	male
124	fireman	policeman	doctor	születés	lifesavior	positive	positive	positive	positive	positive	primary level of education	village	46	male
125	modest	selfless	helpful	mindful	brave	positive	positive	positive	positive	positive	high school degree	village	34	male
126	akárki	bárki	somebody	none	van	neutral	neutral	neutral	neutral	neutral	high school degree	village	40	male
127	parent	relief organization	ambulance	doctor	nurse	positive	neutral	positive	positive	positive	high school degree	county capital	37	male
128	Más(ok)ért él, ténykedik	sacrifice	Szembe megy a tömeggel	average person	Minden utcában lehet több is	positive	positive	positive	positive	neutral	high school degree	village	37	male
129	honest	strong	endurance	dinamika	szellemiség	positive	positive	positive	positive	positive	primary level of education	capital city	38	male
130	brave	fair	Megvesztegethetetlen	endurance	intelligent	positive	positive	positive	positive	positive	high school degree	town	61	male
131	fireman	ambulance	helpful	lifesavior	nurse	positive	positive	positive	positive	neutral	high school degree	capital city	72	male
132	gavallér	polite	helpful	selfless	intelligent	positive	positive	positive	positive	positive	high school degree	town	60	male
133	feladatait precizen ellátja	to do his/her duty	nem nyafog	reliable	to put up a fight	positive	positive	positive	positive	positive	high school degree	town	63	male
134	szerepvállaló	creative	kockáztatásra brave	javítani képes	nem eredményimádó	positive	positive	positive	positive	positive	higher education degree	village	63	male
135	selfless	creative	devoted	fast	brave	positive	positive	positive	positive	positive	primary level of education	village	62	male
136	zealous	firm	decent	annak is látszik	humanitarian	positive	positive	positive	positive	positive	higher education degree	town	62	male
137	self-sacrifing	selfless	helpful	trustworthy	brave	positive	positive	positive	positive	positive	vocational school degree	town	64	male
138	mere	kindhearted	helpful	selfless	érző szívű	positive	positive	positive	positive	positive	primary level of education	county capital	62	male
139	fireman	vadőr	erdőkerülő	doctor	policeman	positive	neutral	neutral	positive	negative	higher education degree	village	65	male
140	mother	father	policeman	teacher	eladó	positive	positive	positive	positive	positive	higher education degree	village	38	male
141	mókamester	extravagáns	trust	közvetlenség	laza	positive	positive	positive	positive	positive	high school degree	village	38	male
142	pensioner	Napi melós	me	Baromanya öt tíz gyerekkel	a szomszéd	positive	positive	positive	negative	neutral	vocational school degree	capital city	50	male
143	endurance	role model	health	helpful	charity	positive	positive	positive	positive	positive	vocational school degree	county capital	56	male
144	endurance	proud	self-sacrifing	brave	modest	positive	neutral	positive	positive	positive	higher education degree	village	40	male
145	spirited	agilis	emberközpontú	elismerésre vágyó	szeretet éhes	positive	positive	positive	negative	neutral	higher education degree	town	34	male
146	jó	love	sacrifice	social	helpful	positive	positive	positive	positive	positive	primary level of education	capital city	69	male
147	industrious	endurance	empathic	fortitude	humor	positive	positive	positive	positive	positive	vocational school degree	town	44	male
148	honest	modest	civil	mother	brave	positive	neutral	positive	positive	positive	higher education degree	village	60	male
149	elfogadás	megbocsájtás	honest	love	szolgálat	positive	positive	positive	positive	positive	higher education degree	county capital	53	male
150	Dustin Hoffmann	miner	fireman	work	mother	positive	positive	positive	positive	positive	primary level of education	town	47	male
151	gray	sok	somebody	senki	modest	neutral	negative	positive	neutral	positive	higher education degree	town	47	male
152	empathic	helyzetfelismerő	fair	fast	mozgósitó	positive	positive	positive	positive	positive	higher education degree	village	62	male
153	self-sacrifing	mere	instinct	role model	követendő	positive	positive	positive	positive	positive	higher education degree	village	37	male
154	successful	effective	role model	proud	human	positive	positive	positive	positive	positive	high school degree	county capital	41	male
155	brave	straightforward	endurance	eggyütérző	open-minded	positive	positive	positive	positive	positive	vocational school degree	village	66	male
156	fireman	policeman	motorosok	work	me	positive	positive	positive	negative	neutral	primary level of education	town	37	male
157	modest	experienced	brave	decent	sensitve	positive	positive	positive	positive	positive	high school degree	town	47	male
158	parent	modest	honest	selfless	self-sacrifing	positive	positive	positive	positive	positive	higher education degree	village	56	male
159	selfless	unnoticed	to give up on	sacrifice	optimistic	positive	neutral	positive	positive	positive	high school degree	town	60	male
160	anonim	helpful	Adomány	Nyeremény	Haladó	positive	positive	positive	positive	neutral	vocational school degree	capital city	54	male
161	acknowledged	successful	happy/happiness	savior	helpful	positive	positive	positive	positive	positive	vocational school degree	capital city	59	male
162	none	mitől	értelmetlen	butaság	provokálnak	neutral	negative	negative	negative	neutral	higher education degree	county capital	62	male
163	helpful	support	love	self-sacrifing	dedicated	positive	positive	positive	positive	positive	vocational school degree	town	35	male
164	rare	köszönet gyakori hiánya	bizalomhiány	important	társadalmi haszon	negative	negative	negative	positive	positive	higher education degree	capital city	25	male
165	EZ MOST A LEGFONTOSABB?	A SOK MOCSKOS DISZNÓSÁG AMI ITT TÖRÉNIK NEM FONTOSABB?	ORBÁN ÉS TSA-I VAGYONA?	A VÁLASZTÁSOK TISZTASÁGA?	A SZÖRNYŰ SZEGÉNYSÉG?	positive	positive	positive	positive	positive	high school degree	county capital	72	male
166	likes to work	munkahely	policeman	akrobata	söför	positive	positive	neutral	neutral	neutral	primary level of education	town	59	male
167	family	brave	love	altruistic	áldozat	positive	positive	positive	positive	neutral	higher education degree	village	43	male
168	a papunk	anelkul segit,hogy mindenkinek tudtara adna	helpful	---	---	positive	positive	positive	neutral	neutral	high school degree	town	31	male
169	endurance	zealous	determind	Mentálisan erős	Helyes értékrenddel bír	positive	positive	positive	positive	positive	higher education degree	town	45	male
170	little guy	everyday	szokvány	mere	gray	neutral	neutral	neutral	neutral	neutral	higher education degree	county capital	48	male
171	brave	ready to act	self-sacrifing	love	active	positive	positive	positive	positive	positive	vocational school degree	village	61	male
172	brave	trustworthy	reliable	endurance	effective	positive	positive	positive	positive	positive	higher education degree	town	49	male
173	work	successful	family	kiemelkedő	effective	positive	positive	positive	positive	positive	higher education degree	capital city	67	male
174	fireman	ambulance	lifesavior	karmentes	vocation	positive	positive	positive	positive	positive	high school degree	town	56	male
175	közlekedés	work	free time	utazás	helpful	positive	positive	neutral	positive	positive	high school degree	town	75	male
176	fireman	lifesavior	gátvédők	miner	pilot	positive	positive	positive	neutral	neutral	primary level of education	town	68	male
177	helpful	endurance	self-sacrifing	selfless	Lételem	positive	positive	positive	positive	neutral	higher education degree	capital city	39	male
178	brave	selfless	helpful	self-sacrifing	social	positive	positive	positive	positive	positive	higher education degree	village	74	male
179	fireman	doctor	buvár	pilota	policeman	positive	positive	neutral	neutral	neutral	primary level of education	town	68	male
180	straightforward	crediable	humanitarian	understanding	tolleráns	positive	positive	positive	positive	positive	vocational school degree	county capital	65	male
181	helpful	rámenős	admományozó	love	devoted	positive	positive	positive	positive	positive	higher education degree	capital city	38	male
182	fireman	whisky	rózsa	árpa	bomba	positive	negative	neutral	neutral	negative	vocational school degree	county capital	43	male
183	sacrifice	altruistic	modest	positive	jó kedélyű	positive	positive	positive	positive	positive	higher education degree	county capital	31	male
184	Ellenáll	Felismer	Megváltoztat	struggle	Kompromisszum kereső	positive	neutral	positive	positive	neutral	higher education degree	county capital	63	male
185	fireman	policeman	hospital	ambulance	doctor	positive	positive	positive	positive	positive	primary level of education	town	58	male
186	modest	keen	helpful	nem pánikol	átlátja alehetőségeket	positive	positive	positive	positive	positive	high school degree	county capital	63	male
187	Jobbik	Vona Gábor	Volner János	Novák Előd	Z. Kárpát Dániel	positive	positive	positive	positive	positive	high school degree	capital city	57	male
188	problémamegoldó	endurance	having strong princples	Kiáll önmagáért és másokért	Szembenéz a tényekkel	positive	positive	positive	positive	positive	primary level of education	town	50	male
189	selfless	endurance	creative	social	zealous	positive	positive	positive	positive	positive	primary level of education	town	33	male
190	human	honest	decent	correct	joyful	positive	positive	positive	positive	positive	vocational school degree	county capital	60	male
191	Erős Zsolt (Álmomban megvannak a lábaim..)	Antal Imre (Mindig jött értem a nagy fekete autó)	Flipper Öcsi (Mexikói szappanopera az életem)	Zente Ferenc (Egy valóságshow már betegség)	Csh Tamás (Pocsék érzés egyedül lenni)	positive	negative	positive	negative	negative	vocational school degree	county capital	68	male
192	ambulance	fireman	Greenpeace	volunteer	Menhely	positive	positive	positive	positive	neutral	vocational school degree	village	26	male
193	fireman	ambulance	policeman	comradeship	endurance	positive	positive	positive	positive	positive	high school degree	capital city	38	male
194	helpful	teacher	teacher	selfless	Elismerésre méltó	positive	positive	positive	positive	positive	high school degree	town	36	male
195	helpful	selfless	fair	courteous	modest	positive	positive	positive	positive	positive	primary level of education	village	45	male
196	me	ambulance	biciklisfutár	lasztexruci	álarc	positive	positive	positive	neutral	neutral	high school degree	county capital	43	male
197	mother	Egy sportolo	miner	nurse	fireman	positive	positive	positive	positive	positive	high school degree	capital city	35	male
198	brave	firm	fast	self-reliant	sacrifice	positive	positive	positive	positive	positive	higher education degree	capital city	58	male
199	mere	brave	goodhearted	special	individuality	positive	positive	positive	positive	positive	high school degree	county capital	35	male
200	selfless	conscious	fast	áttérző	gyengéd	positive	positive	positive	neutral	neutral	vocational school degree	village	40	male
201	courteous	respectful	Romantikus	resourceful	polite	positive	positive	positive	positive	positive	primary level of education	town	20	male
202	nem celeb	nem gazdag	képzett	smart	szenvedélyes	positive	neutral	positive	positive	positive	high school degree	capital city	37	male
203	hard-working	family	nem anyagias	work	karierista	positive	positive	neutral	positive	positive	high school degree	village	48	male
204	average person	keen	brave	having strong princples	zealous	neutral	positive	positive	positive	positive	high school degree	town	26	male
205	selfless	self-sacrifing	understanding	gondolkodó	brave	positive	positive	positive	positive	positive	higher education degree	village	59	male
206	fireman	ambulance	doctor	policeman	hegyi mentők	positive	positive	positive	positive	positive	vocational school degree	town	24	male
207	man	woman	mother	father	nagyszülök	positive	positive	positive	positive	positive	higher education degree	town	53	male
208	náci	honest	patriot	respect	brave	positive	positive	positive	positive	positive	primary level of education	town	15	male
209	savior	self-sacrifing	selfless	zealous	everyday	positive	positive	positive	neutral	neutral	higher education degree	town	60	male
210	utca	szegény	joy	happy/happiness	smile	neutral	negative	positive	positive	positive	primary level of education	county capital	16	male
211	to stay in the background	to do his/her duty	helpful	szeretekapcsolat	human	positive	positive	positive	positive	positive	high school degree	town	60	male
212	brave	honest	decent	endurance	modest	positive	positive	positive	positive	positive	vocational school degree	town	59	male
213	átenged a zebrán	felviszi a csomagomat a 10-re	to offer his/her seat	megvéd a hulligánoktól	felvágja a tüzifámat	positive	positive	positive	positive	positive	high school degree	capital city	62	male
214	strong	lifesavior	mere	brave	?	neutral	positive	positive	positive	negative	primary level of education	town	40	male
215	selfless	helpful	loyal	brave	reliable	positive	positive	positive	positive	positive	vocational school degree	town	21	male
216	policeman	fireman	ambulance	animal protection	doctor	positive	positive	positive	positive	positive	primary level of education	town	24	male
217	strong	brave	endurance	superman	piros köpeny	positive	positive	positive	neutral	neutral	high school degree	village	22	male
218	Korai kelés	napi foglalkozás-tervezés	positive thinking	Napi egy jótett	family	positive	positive	positive	positive	positive	vocational school degree	town	73	male
219	helpful	Szívroham	Cserkészek	Koszos emberek	homeless	positive	negative	positive	negative	negative	vocational school degree	capital city	23	male
220	helpful	selfless	brave	endurance	straightforward	positive	positive	positive	positive	positive	higher education degree	capital city	65	male
221	decent	honest	helpful	humble	közösségformáló	positive	positive	positive	neutral	positive	primary level of education	town	50	male
222	kevés	proud	rare	self-sacrifing	doctor	negative	positive	negative	positive	positive	high school degree	village	21	male
223	me	father	mother	Fiam	Párom	positive	positive	positive	positive	positive	higher education degree	county capital	32	male
224	mere	Valós	successful	selfless	strong	neutral	neutral	positive	positive	positive	high school degree	town	24	male
225	policeman	tűzoltő	ambulance	brave	endurance	positive	positive	positive	positive	positive	vocational school degree	town	23	male
226	self-sacrifing	brave	benevolent	compassionate	modest	positive	positive	positive	positive	positive	primary level of education	capital city	53	male
227	confident	strong	selfless	Félelmetnem ismerő	kirartó	positive	positive	positive	positive	positive	vocational school degree	county capital	21	male
228	boltos bácsi	bus driver	tram driver	játszótér	superman	neutral	neutral	negative	positive	positive	high school degree	town	20	male
229	helpful	reliable	caring	mindful	industrious	positive	positive	positive	positive	positive	higher education degree	village	33	male
230	Atlétika	Úszás	Foci	Szerelés	free time	positive	positive	negative	positive	positive	primary level of education	village	18	male
231	helpful	average person	közkedvelt	calm	nem közismert	positive	positive	positive	positive	positive	higher education degree	village	28	male
232	helpful	self-sacrifing	Jóságos	brave	firm	positive	positive	positive	positive	positive	vocational school degree	capital city	31	male
233	brave	selfless	megszívja	nem elismert	rare	positive	positive	negative	negative	neutral	higher education degree	capital city	38	male
234	mother	nehéz sors	father	everyday	apró győzelmek	positive	negative	positive	negative	positive	vocational school degree	capital city	24	male
235	ambulance	fireman	average person	Gyógyult beteg	Kisgyerek	positive	positive	positive	positive	positive	high school degree	capital city	29	male
236	empathic	helpful	diligent	social	.	neutral	positive	neutral	neutral	neutral	higher education degree	town	25	male
237	understanding	helpful	brave	active	eggyüttérző	positive	positive	positive	positive	neutral	high school degree	town	63	male
238	selfless	creative	mindful	jó csapatember	positive thinking	positive	positive	positive	positive	positive	primary level of education	village	35	male
239	Vízből való KIMENTÉS	Mesterséges LÉLEGEZTETÉS	Elkapni a z ÁJULÓ EMBERT	Közelgő jármű elöl ELKAPNI egy gyermeket.	Vész helyzetben braveSÁGOT mutatni	positive	positive	positive	positive	positive	vocational school degree	county capital	64	female
240	mos	cooking	cleaning	child rearing	smile	positive	positive	positive	positive	positive	high school degree	town	42	female
241	superman	homeless	alma	mother	policeman	positive	neutral	positive	positive	negative	high school degree	village	17	female
242	selfless	kind	unnoticed	apróságok	szükséges	positive	positive	neutral	neutral	positive	primary level of education	town	16	female
243	selfless	creative	jópofa	sacrifice	love	positive	positive	positive	positive	positive	higher education degree	capital city	65	female
244	brave	self-sacrifing	helpful	kind	érzőszívű	positive	positive	positive	positive	positive	high school degree	village	48	female
245	helpful	selfless	industrious	punctual	self-reliant	positive	positive	positive	positive	positive	NA	capital city	72	female
246	doctor	teacher	nursary school teacher	ambulance	animal protection	positive	positive	positive	positive	positive	vocational school degree	village	61	female
247	average person	savior	egy közülünk	helpful	loveable	neutral	positive	positive	positive	positive	high school degree	village	22	female
248	money	helpful	strong	bölcs	helpful	positive	positive	neutral	positive	positive	vocational school degree	town	16	female
249	mother	ambulance	teacher	clown	Doktor	positive	neutral	positive	neutral	positive	primary level of education	capital city	15	female
250	selfless	brave	animal protection	modest	fireman	positive	positive	positive	positive	positive	higher education degree	village	46	female
251	helpful	selfless	kind	respectful	brave	positive	positive	positive	positive	positive	vocational school degree	village	22	female
252	average person	selfless	rare	honest	role model	neutral	positive	negative	positive	positive	higher education degree	village	29	female
253	helpful	patriot	nem megalkuvó	honest	nem árulja el a hazáját	positive	positive	positive	positive	positive	vocational school degree	village	58	female
254	az urh-tól az igazi hős	sir robin a gyaloggalopból	sean connery	hétköznapi csalódások	szegregátumi szörvájvörök	positive	neutral	positive	neutral	negative	high school degree	town	43	female
255	helpful	polite	brave	capable	instinct	positive	neutral	positive	positive	positive	vocational school degree	town	19	female
256	endurance	humane	óvatos	reliable	alapos	positive	positive	positive	positive	positive	higher education degree	town	29	female
257	work	cooking	cleaning	mosogatás	porszívózás	positive	positive	positive	positive	positive	primary level of education	village	43	female
258	brave	honest	unkown	kindhearted	visszahúzódó	positive	positive	neutral	positive	neutral	vocational school degree	village	18	female
259	endurance	warm-hearted	jó akaratú	self-sacrifing	open-minded	neutral	positive	positive	positive	positive	high school degree	town	58	female
260	strong	mindful	endurance	smart	fitt	neutral	positive	neutral	neutral	neutral	vocational school degree	village	19	female
261	good person	helpful	hope	humble	appreciation	positive	neutral	neutral	negative	positive	higher education degree	town	27	female
262	ambulance	fireman	mere	dedicated	lokálpatrióta	positive	positive	positive	positive	positive	high school degree	town	34	female
263	Áldozatvállalás	understanding	Türelem	Készségesség	Nehézségek	positive	positive	positive	positive	negative	vocational school degree	capital city	72	female
264	kind	trust	helpful	smart	benign	positive	positive	positive	neutral	positive	primary level of education	village	24	female
265	mother	lifesavior	entrepreneur	family	kisjövedelmú	positive	positive	neutral	positive	positive	higher education degree	village	56	female
266	fireman	ambulance	doctor	keen	helpful	positive	positive	positive	positive	positive	high school degree	village	21	female
267	creative	ész	resourceful	jó időbeosztás	karrier	positive	positive	positive	positive	positive	primary level of education	village	16	female
268	mother	fireman	ambulance	lifesavior	jócselekedet	positive	positive	positive	positive	positive	vocational school degree	town	41	female
269	pensioner	helpful	gondozás	ingázás	child rearing	negative	positive	positive	neutral	negative	higher education degree	town	72	female
270	work	cooking	mosás	cleaning	child rearing	positive	positive	positive	positive	positive	primary level of education	village	37	female
271	mother	homeless	father	újraéleszt az utcán	helpful	positive	positive	positive	positive	positive	vocational school degree	village	18	female
272	helpful	charity	joyful	modest	kind	positive	positive	positive	positive	positive	vocational school degree	village	26	female
273	lifesavior	animal rescue	nurse	SÚLYOS BETEGSÉG LEKŰZDÉSE	IDŐSEK SZERETETE	positive	positive	positive	positive	positive	vocational school degree	county capital	61	female
274	impeccable	honest	selfless	self-sacrifing	Követhető	positive	positive	positive	positive	positive	higher education degree	town	69	female
275	helpful	empathic	love	entrepreneur	kind	positive	positive	positive	positive	positive	high school degree	county capital	52	female
276	selfless helpful EMBER	SZERETETREMÉLTÓ,Népszerű	humble	Nem hivalkodik a képességeivel,és a cselekedeteivel	Nem szeret szerepelni pl.a Médiában	positive	positive	positive	positive	positive	high school degree	village	45	female
277	self-sacrifing	selfless	endurance	committed	trustworthy	positive	positive	positive	positive	positive	primary level of education	capital city	59	female
278	spontaneous	committed	helpful	devoted	selfless	positive	positive	positive	positive	positive	primary level of education	capital city	19	female
279	helpful	friendly	kindhearted	respectful	mások elfogadása	positive	positive	positive	positive	positive	primary level of education	town	65	female
280	brave	daring	reckless	able	jó kiállásu	positive	positive	neutral	positive	positive	high school degree	capital city	63	female
281	environment protection	everyday	helpful	polite	care	positive	positive	positive	positive	positive	primary level of education	village	18	female
282	mother	Könyvelő	nurse	Mezőgazdasági dolgozó	entrepreneur	positive	positive	positive	positive	positive	high school degree	village	53	female
283	helpful	generous	brave	delicacy	literate	positive	positive	positive	positive	neutral	higher education degree	village	33	female
284	mere	brave	emberi nagyság	igazi	love	positive	positive	positive	positive	positive	primary level of education	town	27	female
285	selfless	helpful	modest	brave	optimistic	positive	positive	positive	positive	positive	vocational school degree	town	21	female
286	ambulance	fireman	mother	helpful	brave	positive	positive	positive	positive	positive	vocational school degree	county capital	47	female
287	strong	brave	confident	firm	endurance	positive	positive	positive	positive	positive	vocational school degree	county capital	49	female
288	reckless	szívtipró	average person	brave	loveable	positive	neutral	positive	positive	positive	primary level of education	village	51	female
289	modest	endurance	empathic	brave	felhő	positive	positive	positive	positive	neutral	vocational school degree	town	21	female
290	self-sacrifing	helpful	endurance	benevolent	enthusiastic	positive	positive	positive	positive	positive	vocational school degree	capital city	24	female
291	pilot	fireman	policeman	teacher	human	positive	positive	positive	positive	positive	primary level of education	capital city	61	female
292	strong	honest	helpful	goodhearted	helpful	positive	positive	positive	positive	positive	primary level of education	town	26	female
293	ellenszolgáltatás nélkül ,tesz meg emberekét jó dolgokat	humanitarian	understanding	empathic	good person	positive	positive	positive	positive	positive	high school degree	capital city	36	female
294	successful	helpful	benign	mindful	joy	positive	positive	positive	positive	positive	primary level of education	county capital	46	female
295	brave	courteous	trustworthy	helpful	clever	positive	positive	positive	positive	positive	high school degree	capital city	34	female
296	trust	hope	loyal	delicacy	trustworthy	positive	positive	positive	positive	positive	vocational school degree	capital city	71	female
297	helpful	intelligent	self-sacrifing	role model	kind	positive	positive	positive	positive	positive	primary level of education	town	17	female
298	helpful	respect	special	important	human	positive	positive	neutral	positive	positive	primary level of education	town	15	female
299	charizmatic	role model	open	trustworthy	reliable	positive	positive	positive	positive	positive	higher education degree	village	35	female
300	love	selfless	generous	faith	trust	positive	positive	positive	positive	positive	vocational school degree	town	49	female
301	mother	self-sacrifing	teherbírás	optimistic	helpful	positive	positive	positive	positive	positive	higher education degree	county capital	56	female
302	role model	állhatatos	trustworthy	honest	helpful	positive	positive	positive	positive	positive	vocational school degree	capital city	53	female
303	work	vocation	enthusiastic	helpful	committed	positive	positive	positive	positive	positive	high school degree	capital city	39	female
304	socially sensitve	volunteer	adomany	anonim	struggle	positive	neutral	positive	positive	positive	high school degree	village	44	female
305	helpful	mindful	selfless	open	brave	positive	positive	positive	positive	positive	vocational school degree	county capital	53	female
306	helpful	soidarity	brave	keen	empathic	positive	positive	positive	positive	positive	higher education degree	capital city	67	female
307	humane	trustworthy	selfless	helpful	volunteer	neutral	neutral	positive	positive	positive	primary level of education	town	66	female
308	empathic	helpful	brave	selfless	improvizációkészség	positive	positive	positive	positive	positive	vocational school degree	county capital	46	female
309	fireman	idősgondozók	mother	miner	ambulance	positive	positive	positive	neutral	positive	high school degree	county capital	60	female
310	self-sacrifing	role model	ambiziózus	ready to act	selfless	positive	positive	positive	positive	positive	vocational school degree	capital city	59	female
311	joyful	brave	keen	helpful	honest	positive	positive	positive	positive	positive	primary level of education	village	44	female
312	helpful	understanding	keen	brave	having strong princples	positive	positive	positive	positive	positive	vocational school degree	town	63	female
313	reckless	brave	self-sacrifing	determind	endurance	positive	positive	positive	positive	positive	vocational school degree	village	58	female
314	honest	self-sacrifing	brave	empathic	helpful	positive	positive	positive	neutral	positive	higher education degree	capital city	67	female
315	endurance	self-sacrifing	empathic	modest	humane	positive	positive	positive	positive	positive	primary level of education	county capital	64	female
316	brave	determind	honest	trust	endurance	positive	positive	positive	positive	positive	vocational school degree	town	62	female
317	nurse	doctor	teacher	nursary school teacher	fireman	positive	positive	positive	positive	positive	primary level of education	town	60	female
318	self-sacrifing	helpful	benevolent	good person	hope	positive	positive	positive	positive	positive	primary level of education	town	61	female
319	selfless	strong	helpful	brave	ott van	positive	positive	positive	positive	positive	primary level of education	village	46	female
320	smile	courteous	helpful	mindful	support	positive	positive	positive	positive	positive	high school degree	village	46	female
321	brave	trustworthy	bevállalós	keen	hero	positive	positive	positive	positive	positive	primary level of education	town	45	female
322	fireman	ambulance	animal rescue	relief organization	employee	positive	positive	positive	positive	positive	high school degree	town	55	female
323	pensioner	háziasszony	mother	doctor	gyógyszerész	positive	positive	positive	positive	positive	high school degree	county capital	72	female
324	hét	social	nap	hero	magyar	positive	positive	positive	positive	positive	primary level of education	capital city	60	female
325	capable	helpful	friendly	devoted	decent	positive	positive	positive	positive	positive	higher education degree	county capital	70	female
326	sensitve	socially sensitve	helpful	open-minded	brave	positive	positive	positive	positive	positive	high school degree	county capital	40	female
327	respect	courteous	care	brave	love	positive	positive	positive	positive	positive	primary level of education	town	34	female
328	brave	trustworthy	endurance	helpful	warm-hearted	positive	positive	positive	positive	positive	higher education degree	village	31	female
329	mere	modest	közvetlen	kind	strapabíró	positive	positive	positive	positive	positive	high school degree	county capital	50	female
330	endurance	helpful	patience	kind	humane	positive	positive	positive	positive	positive	high school degree	village	57	female
331	jofej	self-sacrifing	social	authentic	literate	positive	positive	positive	positive	positive	vocational school degree	village	50	female
332	gyógyítás	lifesavior	lifesavior	helpful	helpful	positive	positive	positive	positive	positive	primary level of education	town	40	female
333	helpful	kindhearted	socially sensitve	keen	love	positive	positive	positive	positive	positive	higher education degree	town	69	female
334	ill person	helpful	hospital	selfless	everyday	negative	positive	negative	positive	neutral	high school degree	county capital	50	female
335	self-sacrifing	honest	fair	generous	helpful	positive	positive	positive	positive	positive	higher education degree	village	60	female
336	brave	selfless	goodhearted	endurance	love	positive	positive	positive	positive	positive	high school degree	village	59	female
337	mere	everyday	authentic	survivor	strong	positive	positive	positive	positive	positive	high school degree	county capital	34	female
338	brave	devoted	self-sacrifing	decent	honest	positive	positive	positive	positive	positive	primary level of education	village	37	female
339	helpful	selfless	self-sacrifing	devoted	brave	positive	positive	positive	positive	positive	high school degree	village	36	female
340	Celeb	Hôs	successful	professional	Sztar	negative	neutral	positive	neutral	negative	vocational school degree	town	49	female
341	közülünk	mienk	nagyszerű	brave	capable	positive	positive	positive	positive	positive	higher education degree	county capital	33	female
342	to do the right thing for others/másokért	érdekességet	nagyot	gyerek a nap hőse	helpful	positive	positive	positive	positive	positive	high school degree	county capital	58	female
343	strong	brave	fair	free-spoken	igazmondó	positive	positive	positive	positive	positive	vocational school degree	village	52	female
344	selfless	devoted	helpful	emberfeletti	brave	positive	positive	positive	positive	positive	vocational school degree	village	55	female
345	average person	köztünk él	nincsenek "sztár alürjei"	kis ember nagy dolgokra képes	ném kérkedő	positive	positive	positive	positive	positive	high school degree	county capital	56	female
346	doctor	pap	children	parent	teacher	positive	positive	positive	positive	positive	high school degree	village	44	female
347	brave	zealous	humanitarian	self-sacrifing	warm-hearted	positive	positive	positive	positive	positive	primary level of education	town	39	female
348	special	sorsfordító helyzetben	helpful	brave	kilép a komfortzónából	positive	positive	positive	positive	positive	high school degree	village	44	female
349	family	work	love	kind	humble	positive	positive	positive	positive	positive	primary level of education	capital city	50	female
350	mother	mother	children	father	nagyi	neutral	neutral	neutral	neutral	neutral	high school degree	county capital	33	female
351	helpful	survivor	human	empathic	struggle	positive	positive	positive	positive	positive	high school degree	village	54	female
352	smart	brave	endurance	trustworthy	honest	positive	positive	positive	positive	positive	high school degree	town	69	female
353	woman	student	employee	ill person	mother	positive	positive	neutral	negative	positive	high school degree	village	39	female
354	helpful	support	képvisel	erőn feül teljesít	selfless	positive	positive	positive	negative	positive	higher education degree	capital city	34	female
355	brave	respect	strong	honest	self-sacrifing	positive	positive	positive	positive	positive	vocational school degree	town	39	female
356	humane	benevolent	gerinces	rugalmas hozzáállás a dolgokhoz	tisztalelkű	positive	positive	positive	positive	positive	high school degree	village	58	female
357	beteget gondozó	lifesavior	fireman	helpful	aki selflessül másokon segít	positive	positive	positive	positive	positive	vocational school degree	town	58	female
358	fair	strong	empathic	mere	tolerant	positive	neutral	positive	positive	positive	high school degree	county capital	50	female
359	mother	self-sacrifing	role model	tekintély	nem nyilvános	positive	positive	positive	neutral	positive	higher education degree	village	31	female
360	decent	brave	modest	honest	kind	positive	positive	positive	positive	positive	primary level of education	town	50	female
361	fireman	doctor	mother	teacher	ambulance	positive	positive	positive	positive	positive	high school degree	capital city	63	female
362	modest	selfless	brave	role model	helpful	positive	positive	neutral	neutral	neutral	primary level of education	village	33	female
363	courteous	keen	capable	bizalomkeltő	kind	positive	positive	positive	positive	positive	vocational school degree	town	52	female
364	role model	jótékonyság	helpful	children	socially sensitve	positive	positive	positive	positive	positive	vocational school degree	county capital	41	female
365	nemes lelkű	patience	kind	human	unbiased	positive	positive	positive	positive	positive	primary level of education	town	39	female
366	selfless	patience	helpful	punctual	hard-working	positive	positive	positive	positive	positive	high school degree	village	58	female
367	self-sacrifing	modest	helpful	charity	humane	positive	positive	positive	positive	positive	higher education degree	town	68	female
368	lifesavior	hétfő	brave	kedd	szerda	positive	neutral	positive	neutral	neutral	higher education degree	capital city	69	female
369	lifesavior	self-sacrifing	brave	helpful	rare	positive	positive	positive	positive	positive	vocational school degree	town	59	female
370	honest	helpful	industrious	to care about others	nem irigy	positive	positive	positive	positive	positive	vocational school degree	town	65	female
371	dog	me	a boltos	aszomszéd	a postás	positive	positive	positive	negative	positive	primary level of education	village	45	female
372	helpful	előre engedi a hölgyeket	to offer his/her seat	calm	keresi a lehetőséget hogy társadalmi segítésben	positive	positive	positive	positive	positive	vocational school degree	town	37	female
373	mother	fireman	doctor	ambulance	teacher	positive	positive	positive	positive	positive	vocational school degree	village	57	female
374	mother	kis unokám	lenyúgozo kislányom	minden témában feltaláló kisfiam	ugyes papi	positive	positive	positive	positive	positive	primary level of education	village	54	female
375	work	self-sacrifing	money	idő	love	positive	positive	positive	positive	positive	higher education degree	village	48	female
376	egy szó sem jut az eszembe	a hősök nem élnek	none	ki lehet a XXI-ik században hős?	heroes are not everyday people	neutral	neutral	neutral	neutral	neutral	vocational school degree	village	41	female
377	brave	kind	modest	joyful	reckless	positive	neutral	neutral	positive	neutral	high school degree	village	49	female
378	helpful	kind	halkszavú	goodhearted	smile	positive	positive	positive	positive	positive	primary level of education	village	46	female
379	self-sacrifing	selfless	love	helpful	charity	positive	positive	neutral	positive	neutral	primary level of education	town	53	female
380	brave	daring	fast	Mérlegelés nélkül,válassza a veszélyt, ha életmentésről, van szó.	Felmeri vállalni meggyőződését, egy vitában.	positive	positive	positive	positive	neutral	high school degree	village	66	female
381	kedvenc	unalmas	everyday	elegáns	nagyravágyó	positive	negative	neutral	positive	negative	vocational school degree	county capital	43	female
382	selfless	helpful	endurance	brave	free-spoken	positive	positive	positive	positive	neutral	high school degree	capital city	32	female
383	gray	average person	struggle	endurance	tetterős	neutral	neutral	positive	positive	positive	NA	village	57	female
384	ambulance	fireman	nurse	doctor	volunteer	positive	positive	positive	positive	positive	vocational school degree	county capital	49	female
385	selfless	socially sensitve	human	kind	jófej	positive	positive	positive	positive	positive	high school degree	county capital	31	female
386	self-sacrifing	helpful	mere	brave	creative	positive	positive	neutral	positive	positive	higher education degree	capital city	65	female
387	fireman	lifesavior	self-sacrifing	kind	helpful	positive	positive	positive	positive	positive	higher education degree	town	29	female
388	mindful	accomodating	soidarity	sacrifice	selfless	positive	positive	positive	positive	positive	high school degree	village	73	female
389	modest	helpful	selfless	brave	devoted	positive	positive	positive	positive	positive	high school degree	county capital	72	female
390	dog	ambulance	fireman	brave	self-sacrifing	positive	positive	positive	positive	positive	primary level of education	town	30	female
391	Karitatív	selfless	modest	Nem médiasztár	love	positive	positive	positive	positive	positive	high school degree	village	46	female
392	polite	brave	endurance	intelligent	industrious	positive	positive	positive	positive	positive	high school degree	village	38	female
393	mother	children	napi ellátás	éhezés	ettünk	positive	positive	negative	negative	positive	primary level of education	village	61	female
394	brave	selfless	patience	consistent	smart	positive	positive	neutral	positive	positive	high school degree	village	63	female
395	work	love	selfless	helpful	self-sacrifing	positive	positive	positive	positive	positive	primary level of education	village	50	female
396	brave	self-sacrifing	fireman	ambulance	nurse	positive	positive	positive	positive	positive	high school degree	village	37	female
397	Bajba jutott ember társainkért.	social	Pálda mutatás,(erkölcsi .stb.	ambulanceök,doctorok,	Tűzoltok,policemanök..	positive	positive	positive	positive	positive	primary level of education	village	63	female
398	self-sacrifing	love	benevolent	selfless	will	positive	positive	positive	positive	positive	vocational school degree	town	54	female
399	helpful	humble	selfless	family	self-sacrifing	positive	positive	positive	positive	positive	vocational school degree	village	26	female
400	doctor	teacher	work	KUTATÓ	honest	positive	positive	positive	positive	neutral	primary level of education	town	59	female
401	helpful	humble	polite	comradeship	charity	positive	positive	positive	positive	positive	primary level of education	town	34	female
402	van ilyen?	selfless	mindful	social	van ideje	positive	positive	positive	positive	positive	high school degree	county capital	58	female
403	keen	polite	jóképű	joyful	brave	positive	positive	positive	positive	positive	vocational school degree	county capital	49	female
404	role model	modest	tiszteletet érdemel	mere	természetes viselkedés	positive	positive	positive	positive	positive	higher education degree	town	73	female
405	brave	endurance	humane	kindhearted	mother	positive	positive	positive	positive	positive	higher education degree	village	55	female
406	student	mother	parent	lifesavior	doctor	positive	positive	positive	positive	positive	vocational school degree	town	61	female
407	helpful	brave	endurance	loyal	fair	positive	positive	positive	positive	positive	primary level of education	county capital	39	female
408	loyal	endurance	selfless	friendly	brave	positive	positive	positive	positive	positive	higher education degree	village	25	female
409	helpful	rare	fantasztikus	egyedül álló	kevés van belőle	positive	neutral	positive	positive	negative	vocational school degree	town	54	female
410	ambulance	fireman	TEK	mother	father	positive	positive	neutral	positive	positive	vocational school degree	capital city	43	female
411	charity	mindful	industrious	role model	loveable	positive	positive	positive	positive	positive	primary level of education	county capital	57	female
412	gondoskodó	everyday	helpful	self-sacrifing	resourceful	positive	neutral	positive	neutral	positive	vocational school degree	village	29	female
413	helpful	rare	man	superman	40	positive	negative	neutral	neutral	neutral	vocational school degree	town	39	female
414	employee	child rearing	háztartást vezet	wife	proud	positive	positive	positive	positive	positive	high school degree	village	47	female
415	brave	fast	level-headed	.	.	positive	positive	positive	positive	positive	vocational school degree	county capital	47	female
416	selfless	helpful	érdeklődő	helpful	ha hibázik vállalja	positive	positive	positive	neutral	positive	primary level of education	town	62	female
417	tolerant	daring	intelligent	confident	kommunikatív	positive	positive	positive	positive	neutral	vocational school degree	capital city	47	female
418	mother	ill person	zealous	knowledge	doctor	positive	positive	positive	positive	positive	primary level of education	village	60	female
419	helpful	brave	keen	mindful	capable	positive	positive	positive	positive	positive	high school degree	village	60	female
420	fireman	ambulance	doctor	policeman	nurse	positive	positive	positive	positive	positive	vocational school degree	town	55	female
421	brave	helpful	jó stratéga	keen	humanitarian	positive	positive	neutral	positive	positive	vocational school degree	county capital	58	female
422	empathic	sacrifice	tireless	selfless	loveable	positive	positive	neutral	positive	neutral	high school degree	county capital	54	female
423	helpful	selfless	joyful	survivor	love	positive	positive	positive	positive	positive	vocational school degree	village	44	female
424	selfless	to put up a fight	love	to give up on	adnivágyás	positive	positive	positive	neutral	positive	high school degree	town	66	female
425	human	helpful	open-minded	figyelemre méltó	trustworthy	positive	positive	positive	positive	positive	primary level of education	village	69	female
426	helpful	polite	mindful	selfless	brave	positive	positive	positive	positive	positive	primary level of education	town	58	female
427	helpful	polite	courteous	beilleszkedés	beosztóképesség	positive	positive	positive	neutral	positive	vocational school degree	capital city	67	female
428	work	discipline	punctual	love	endurance	positive	positive	positive	positive	positive	vocational school degree	capital city	73	female
429	polite	köszön	tiszta	mindful	nem "rí" ki a környezetéből	neutral	neutral	neutral	neutral	neutral	higher education degree	village	70	female
430	selfless	open	firm	helpful	megnyugtató	positive	neutral	positive	positive	neutral	vocational school degree	town	66	female
431	helpful	friendly	polite	kind	smile	positive	positive	positive	positive	positive	primary level of education	capital city	56	female
432	helpful	humane	friendly	kind	patience	positive	positive	positive	positive	positive	vocational school degree	town	59	female
433	lifesavior	fireman	ambulance	nurse	Gyermekgondozó	positive	positive	positive	positive	positive	high school degree	town	75	female
434	Herkules	self-sacrifing	strong	mother	brave	positive	positive	positive	positive	positive	vocational school degree	town	46	female
435	zealous	confident	maximalista	role model	positve	positive	positive	positive	positive	positive	vocational school degree	town	61	female
436	humane	understanding	kindhearted	love	tennivágyó	positive	positive	positive	positive	positive	high school degree	capital city	67	female
437	fireman	ambulance	véradók	polite	kampány	positive	positive	positive	positive	positive	vocational school degree	capital city	69	female
438	embernek maradni	trustworthy	helpful	honest	friendly	positive	positive	positive	positive	positive	high school degree	county capital	68	female
439	jó tett	empathic	empathic	sensitve	helpful	positive	positive	positive	positive	positive	vocational school degree	county capital	64	female
440	kind	goodhearted	helpful	brave	self-sacrifing	positive	positive	positive	positive	positive	high school degree	village	33	female
441	average person	egy olyan cselekedettet tett, amivel hőssé vált	nem különbözik tőlünk	egy ideál is lehet	van valami amiben kiemelkedő	positive	positive	positive	positive	positive	high school degree	town	32	female
442	charity	empathic	mindful	love	caring	positive	positive	positive	positive	positive	primary level of education	capital city	20	female
443	brave	selfless	self-sacrifing	modest	csodálat	positive	positive	positive	positive	positive	vocational school degree	county capital	46	female
444	mother	mother	doctor	fireman	struggle	positive	positive	positive	positive	positive	high school degree	village	34	female
445	good person	Szertet	Vallás	Film	Kiállitás	positive	positive	positive	positive	neutral	high school degree	town	27	female
446	sacrifice	helpful	will	kind	jó lelkű	positive	positive	positive	positive	neutral	high school degree	county capital	25	female
447	endurance	industrious	faith	hope	modest	positive	positive	neutral	neutral	positive	vocational school degree	county capital	27	female
448	Értelmes	mindful	helpful	self-sacrifing	charity	positive	positive	positive	positive	positive	vocational school degree	county capital	22	female
449	caring	mother	friendly	kirgyensúlyozott	survivor	positive	positive	positive	positive	negative	vocational school degree	village	25	female
450	creative	endurance	brave	faith	love	positive	positive	positive	positive	positive	vocational school degree	town	35	female
451	respect	erény	csodálat	role model	role model	positive	positive	positive	positive	positive	higher education degree	town	50	female
452	Mítosz	self-sacrifing	tale	Legenda	Híres	positive	positive	positive	positive	positive	higher education degree	county capital	36	female
453	selfless	earnest	brave	self-sacrifing	charity	positive	positive	positive	positive	positive	primary level of education	village	58	female
454	empathic	socially sensitve	benevolent	devoted	endurance	positive	positive	positive	positive	positive	high school degree	town	64	female
455	brave	helpful	self-sacrifing	lovagias	friendly	positive	positive	positive	positive	positive	primary level of education	village	37	female
456	szerencsés	brave	resourceful	helpful	self-sacrifing	neutral	positive	positive	positive	neutral	high school degree	village	37	female
457	fireman	volunteer	ambulance	modest	self-sacrifing	positive	positive	positive	positive	positive	primary level of education	village	39	female
458	zealous	spirited	előretörő	reliable	helpful	positive	positive	positive	positive	positive	high school degree	county capital	21	female
459	brave	capable	able	Lélekjelenlét	strong	positive	positive	positive	positive	positive	vocational school degree	village	28	female
460	ismertség	knowledge	tett	humane	respect	positive	positive	positive	positive	positive	high school degree	county capital	32	female
461	modest	àtlagos	kind	mindful	szimpatikus	positive	neutral	positive	positive	positive	primary level of education	village	23	female
462	helpful	brave	humane	ready to act	self-sacrifing	positive	positive	positive	positive	positive	high school degree	village	21	female
463	helpful	brave	firm	mindful	kindhearted	positive	positive	positive	positive	positive	vocational school degree	town	24	female
464	mother	nagyi	father	Csillag	money	positive	positive	positive	neutral	positive	high school degree	capital city	21	female
465	endurance	honest	magányos	nem adja fel a harcot	tud örülni	positive	positive	negative	positive	positive	higher education degree	village	54	female
466	brave	trustworthy	láthatatlanság	security	knowledge	positive	positive	positive	positive	positive	primary level of education	capital city	20	female
467	lifesavior	love	protection	moment	esély	positive	positive	positive	positive	positive	vocational school degree	village	44	female
468	caring	to do the right thing for others/másokért	selfless	to care about others	unbiased	positive	positive	positive	positive	positive	vocational school degree	county capital	19	female
469	goodhearted	kind	generous	trustworthy	mindful	positive	positive	positive	positive	positive	high school degree	village	32	female
470	animal protection	helpful	honest	environment protection	earnest	positive	positive	positive	positive	positive	high school degree	town	18	female
471	self-sacrifing	tolerant	fair	törvényszegő	conscious	neutral	positive	positive	neutral	positive	high school degree	capital city	20	female
472	naponta találkozon vele	mindenben segit	jó hangulatu	helpful	bármivel megkereshetem	positive	positive	positive	positive	neutral	high school degree	county capital	62	female
473	volunteer	helpful	goodhearted	self-sacrifing	love	positive	positive	positive	positive	positive	vocational school degree	town	19	female
474	role model	követhetőség	hozzáállás dolgokhoz	erőt ad	appreciation	positive	positive	positive	positive	positive	vocational school degree	county capital	58	female
475	helpful	kind	mindful	smile	savior	positive	positive	positive	positive	positive	high school degree	capital city	21	female
476	selfless	trustworthy	brave	helpful	modest	positive	positive	positive	positive	positive	high school degree	town	32	female
477	brave	endurance	selfless	goodhearted	hero	positive	positive	positive	positive	positive	vocational school degree	town	20	female
478	brave	Tábor	terápiás	rekreáció	kihívások	positive	positive	positive	positive	positive	high school degree	capital city	23	female
479	helpful	selfless	self-sacrifing	modest	good person	positive	positive	positive	positive	positive	higher education degree	county capital	30	female
480	successful	önbizalom	happy/happiness	helpful	appreciation	neutral	positive	positive	positive	positive	vocational school degree	county capital	44	female
481	average person	jellemes	devoted	consistent	szociálisan érékeny	positive	positive	positive	positive	positive	vocational school degree	town	55	female
482	brave	helpful	trustworthy	socially sensitve	average person	positive	positive	positive	neutral	neutral	higher education degree	town	25	female
483	endurance	brave	straightforward	consistent	crediable	positive	positive	positive	positive	positive	vocational school degree	county capital	71	female
484	average person	creative	benign	role model	empathic	neutral	positive	positive	positive	positive	higher education degree	town	27	female
485	average person	jó	élettelteli	love	to stay in the background	positive	positive	positive	positive	positive	high school degree	town	27	female
486	helpful	nonprofit	véletlenszerű	modest	average person	positive	positive	neutral	positive	positive	vocational school degree	capital city	23	female
487	empathic	mindful	understanding	discipline	love	positive	positive	positive	positive	positive	primary level of education	town	27	female
488	brave	self-sacrifing	azonnal cselekszik	mások jólétét helyezi előtérbe	a köznépből emelkedik ki	positive	positive	positive	positive	positive	vocational school degree	town	24	female
489	selfless	resourceful	fast	smart	félelemmentes	positive	positive	positive	positive	positive	vocational school degree	capital city	21	female
490	ambulance	fireman	policeman	doctor	Fotós	positive	positive	neutral	positive	positive	primary level of education	town	20	female
491	honest	respect	helpful	self-sacrifing	brave	positive	positive	positive	positive	positive	primary level of education	capital city	49	female
492	fast	capable	Gyakorlatias	smart	strong	positive	positive	positive	positive	positive	vocational school degree	village	23	female
493	children	ill person	erõszak	nõk	vágyakozás	positive	negative	negative	neutral	positive	high school degree	village	22	female
494	reckless	endurance	brave	mindful	courteous	positive	positive	positive	positive	positive	primary level of education	town	39	female
495	generous	caring	normal	goodhearted	brave	positive	positive	positive	positive	positive	vocational school degree	county capital	18	female
496	homeless	self-sacrifing	helpful	dog	friendly	neutral	positive	positive	positive	positive	vocational school degree	village	20	female
497	smart	brave	előrelátó	helpful	furfangos	positive	positive	positive	positive	positive	high school degree	capital city	41	female
498	doctor	children	work	life	mother	positive	positive	positive	positive	positive	primary level of education	town	62	female
499	volunteer	helpful	mere	kind	happy/happiness	positive	positive	positive	positive	positive	vocational school degree	capital city	21	female
500	savior	strong	patriot	brave	honest	neutral	positive	positive	positive	neutral	vocational school degree	town	18	female
501	strong	brave	empathic	goodhearted	mere	positive	positive	positive	positive	neutral	primary level of education	town	33	female
502	love	mindful	selfless	modest	smile	positive	positive	positive	positive	positive	high school degree	capital city	45	female
